# Supplementary material for: Genes suppressed by DNA methylation in non-small cell lung cancer reveal the epigenetics of epithelial–mesenchymal transition
Source: BMC Genomics. 2014 Dec 8;15(1):1079. doi: 10.1186/1471-2164-15-1079 (PMC4298954; doi:10.1186/1471-2164-15-1079)
Supplement: Supplementary file 2 — Additional file 2: Table S1: List of 750 probes corresponding to 578 unique NSCLC SRAMs using FDR cutoff of 0.005. (XLSX 65 KB) [file 12864_2014_6772_MOESM2_ESM.xlsx]

## Sheet: Table S1
Table S1. List of 750 probes corresponding to 578 unique NSCLC SRAMs using FDR cutoff of 0.005.
Probe ID	Symbol	Spearman Correlation rho value	P value / Spearman	Pearson Correlation R value	P value / Pearson	Distance to transcription start site	CpG island genes
cg09448875	ABCC2	-0.597	9.2e-06	-0.66	2e-07	122	FALSE
cg19434221	ABHD12	-0.577	1.43e-05	-0.59	7.6e-06	368	TRUE
cg00231140	ACAA2	-0.626	2.7e-06	-0.61	3.3e-06	200	TRUE
cg26780333	ACOT4	-0.613	4.7e-06	-0.67	1e-07	562	TRUE
cg15958424	ACPP	-0.524	0.0001115	-0.45	0.0011879	192	FALSE
cg10078415	ACSM3	-0.517	0.0001782	-0.41	0.0031089	301	FALSE
cg16786703	ADAM8	-0.641	7e-07	-0.6	5.6e-06	117	TRUE
cg01988129	ADHFE1	-0.633	2e-06	-0.66	2e-07	202	TRUE
cg08090772	ADHFE1	-0.565	3.3e-05	-0.67	2e-07	94	TRUE
cg14399078	ADPRH	-0.574	1.64e-05	-0.44	0.001722	279	TRUE
cg21201572	AGR2	-0.557	4.46e-05	-0.6	5.1e-06	2	FALSE
cg10636246	AIM2	-0.611	3.1e-06	-0.57	2.28e-05	326	FALSE
cg11003133	AIM2	-0.531	8.54e-05	-0.6	4.4e-06	256	FALSE
cg13801416	AKR1B1	-0.521	0.0001562	-0.61	3.4e-06	31	TRUE
cg18416881	AKR1B1	-0.55	5.74e-05	-0.56	2.87e-05	65	TRUE
cg21359747	ALDH1A3	-0.567	3e-05	-0.56	2.52e-05	575	TRUE
cg27329371	ALDH3A1	-0.721	0	-0.62	1.8e-06	332	FALSE
cg06367117	ALDOC	-0.775	0	-0.85	0	23	TRUE
cg15692239	ALDOC	-0.594	1.06e-05	-0.65	3e-07	4	TRUE
cg02409351	ALX1	-0.605	4.1e-06	-0.58	1.04e-05	137	TRUE
cg14116122	ALX1	-0.613	2.8e-06	-0.62	2.5e-06	1	TRUE
cg03399459	ANXA8L2	-0.576	1.48e-05	-0.63	1.6e-06	75	FALSE
cg26022401	APOBEC3G	-0.647	5e-07	-0.61	2.7e-06	252	FALSE
cg11136562	ARAP3	-0.797	0	-0.8	0	515	FALSE
cg06791102	ARHGAP4	-0.61	3.3e-06	-0.73	0	98	TRUE
cg19826026	ARHGDIB	-0.546	6.65e-05	-0.56	2.68e-05	169	FALSE
cg16334519	ARL14	-0.713	0	-0.65	3e-07	747	FALSE
cg24147596	ARL14	-0.604	7e-06	-0.47	0.0007537	473	FALSE
cg20587336	ARMC1	-0.524	0.0001127	-0.59	8.1e-06	50	TRUE
cg22343001	ARMCX2	-0.539	8.31e-05	-0.54	5.93e-05	13	TRUE
cg26374101	ARRDC1	-0.524	0.0001133	-0.53	9.68e-05	717	TRUE
cg00646140	ARSD	-0.567	3.06e-05	-0.61	3.5e-06	169	TRUE
cg22759686	ARSD	-0.549	5.85e-05	-0.54	5.54e-05	279	TRUE
cg22843446	ASAM	-0.542	5.74e-05	-0.48	0.0004753	245	TRUE
cg19515324	ASH2L	-0.606	4e-06	-0.48	0.0004733	460	TRUE
cg09580336	ATP1A1	-0.524	0.0001406	-0.42	0.0024515	714	TRUE
cg10564498	AXL	-0.544	7.1e-05	-0.6	5.5e-06	170	TRUE
cg14892768	AXL	-0.809	0	-0.83	0	509	FALSE
cg03316864	B3GNT3	-0.639	1.5e-06	-0.53	9.91e-05	360	TRUE
cg08771731	BASP1	-0.616	2.5e-06	-0.64	9e-07	1316	TRUE
cg23496260	BASP1	-0.639	8e-07	-0.81	0	339	TRUE
cg09937039	BATF	-0.671	1e-07	-0.74	0	419	FALSE
cg15645309	BATF	-0.654	3e-07	-0.76	0	37	FALSE
cg17321617	BATF2	-0.648	5e-07	-0.57	1.98e-05	27	FALSE
cg07414384	BAZ1A	-0.521	0.0001525	-0.43	0.0021329	186	TRUE
cg07537523	BCAT1	-0.549	5.91e-05	-0.47	0.0006395	79	TRUE
cg10764357	BCAT1	-0.66	6e-07	-0.54	7.22e-05	160	TRUE
cg03400060	BHMT2	-0.601	4.9e-06	-0.75	0	218	TRUE
cg14310034	BMP4	-0.512	0.0001696	-0.46	0.0008891	179	TRUE
cg04444771	C10orf10	-0.513	0.0001996	-0.54	5.25e-05	545	FALSE
cg09715672	C10orf116	-0.792	0	-0.75	0	90	TRUE
cg12261786	C10orf116	-0.627	1.4e-06	-0.7	0	358	FALSE
cg12251804	C10orf125	-0.653	4e-07	-0.56	3.22e-05	446	TRUE
cg11204562	C10orf81	-0.662	2e-07	-0.61	2.6e-06	60	FALSE
cg20346726	C11orf70	-0.519	0.0001312	-0.43	0.0021465	204	TRUE
cg13474734	C15orf52	-0.512	0.0002098	-0.46	0.000892	457	FALSE
cg26713220	C16orf45	-0.605	4e-06	-0.51	0.0001552	240	TRUE
cg25316898	C18orf21	-0.566	2.25e-05	-0.5	0.0002965	281	TRUE
cg01968530	C18orf45	-0.544	6.97e-05	-0.57	2.21e-05	49	TRUE
cg04245402	C19orf21	-0.605	6.6e-06	-0.61	3.7e-06	95	TRUE
cg26143719	C1QTNF6	-0.551	5.51e-05	-0.53	0.0001006	103	FALSE
cg05538432	C1S	-0.616	2.4e-06	-0.64	9e-07	266	FALSE
cg01119135	C1orf116	-0.669	1e-07	-0.58	1.04e-05	567	FALSE
cg15485859	C1orf116	-0.64	7e-07	-0.7	0	355	FALSE
cg19125999	C1orf172	-0.645	1.1e-06	-0.69	0	385	FALSE
cg21921474	C1orf172	-0.783	0	-0.79	0	284	TRUE
cg09563216	C1orf51	-0.746	0	-0.83	0	12	TRUE
cg21715963	C1orf51	-0.671	1e-07	-0.51	0.0001605	391	TRUE
cg00328227	C1orf59	-0.644	1.2e-06	-0.7	0	177	TRUE
cg08460435	C1orf59	-0.794	0	-0.82	0	538	TRUE
cg02537838	C20orf151	-0.538	6.57e-05	-0.32	0.0250036	6	TRUE
cg04972979	C20orf54	-0.67	1e-07	-0.5	0.0002772	17	FALSE
cg07747299	C21orf56	-0.678	3e-07	-0.78	0	249	TRUE
cg10296238	C21orf56	-0.607	6e-06	-0.66	2e-07	873	TRUE
cg27544190	C21orf63	-0.626	2.6e-06	-0.54	6.56e-05	682	TRUE
cg05570980	C3orf52	-0.532	0.000108	-0.47	0.0006939	256	TRUE
cg08707078	C7orf46	-0.528	9.53e-05	-0.39	0.0051777	470	TRUE
cg03727165	C8orf4	-0.634	1.9e-06	-0.64	6e-07	75	TRUE
cg07717632	C9orf167	-0.526	0.0001029	-0.68	1e-07	353	TRUE
cg02654291	C9orf64	-0.51	0.0002204	-0.61	2.6e-06	113	TRUE
cg04826883	CA12	-0.599	8.5e-06	-0.45	0.001231	182	TRUE
cg19257550	CA9	-0.594	6.9e-06	-0.52	0.0001139	6	FALSE
cg20610181	CA9	-0.51	0.0001826	-0.42	0.0028036	85	FALSE
cg07895149	CALHM2	-0.556	4.54e-05	-0.56	2.85e-05	208	TRUE
cg18273501	CALHM2	-0.525	0.0001354	-0.56	2.41e-05	19	TRUE
cg08398233	CAMK2N1	-0.564	3.42e-05	-0.45	0.0013317	631	TRUE
cg10664272	CAPG	-0.713	0	-0.67	1e-07	377	FALSE
cg13797282	CARD10	-0.527	0.0001277	-0.51	0.0001579	351	TRUE
cg26937500	CARD11	-0.674	1e-07	-0.61	3.1e-06	140	TRUE
cg03292149	CBLC	-0.513	0.0001667	-0.58	1.45e-05	1383	FALSE
cg22780475	CBLC	-0.68	1e-07	-0.78	0	378	TRUE
cg12582959	CCDC106	-0.659	6e-07	-0.56	2.44e-05	202	TRUE
cg14766682	CCDC120	-0.64	8e-07	-0.56	2.49e-05	142	FALSE
cg12570787	CCDC127	-0.532	8.37e-05	-0.41	0.0030767	888	TRUE
cg26989531	CCND2	-0.503	0.000228	-0.39	0.0050831	179	TRUE
cg05436231	CD164L2	-0.556	3.35e-05	-0.49	0.0003533	4	TRUE
cg15166089	CD164L2	-0.517	0.0001444	-0.43	0.0020508	237	TRUE
cg15923513	CD302	-0.521	0.0001241	-0.53	0.0001044	585	TRUE
cg21601405	CD40	-0.528	9.79e-05	-0.53	9.74e-05	100	TRUE
cg19928046	CD74	-0.76	0	-0.57	2.11e-05	83	FALSE
cg02630694	CDC123	-0.549	4.46e-05	-0.51	0.0002062	1132	TRUE
cg11667754	CDH1	-0.588	8.9e-06	-0.42	0.0027763	214	TRUE
cg17655614	CDH1	-0.656	3e-07	-0.64	8e-07	251	TRUE
cg23989635	CDH1	-0.576	1.47e-05	-0.38	0.0065354	8	TRUE
cg22679003	CDH2	-0.515	0.0001531	-0.43	0.001992	681	TRUE
cg17733331	CDH3	-0.585	1.47e-05	-0.5	0.0002477	222	TRUE
cg00718440	CDKN2A	-0.69	1e-07	-0.79	0	822	TRUE
cg03079681	CDKN2A	-0.759	0	-0.81	0	267	TRUE
cg13479669	CDKN2A	-0.754	0	-0.84	0	382	TRUE
cg26673943	CDKN2A	-0.716	0	-0.76	0	475	TRUE
cg01716061	CDKN2B	-0.702	1e-07	-0.69	0	206	TRUE
cg02400248	CDKN2B	-0.704	1e-07	-0.67	1e-07	43	TRUE
cg19133618	CDKN2B	-0.745	0	-0.7	0	342	TRUE
cg19764407	CDKN2B	-0.758	0	-0.66	2e-07	420	TRUE
cg17084361	CDS1	-0.511	0.0002161	-0.43	0.0018446	389	TRUE
cg02055963	CDX2	-0.512	0.0002112	-0.54	7.38e-05	203	TRUE
cg23538064	CFB	-0.724	0	-0.73	0	498	FALSE
cg07551659	CGNL1	-0.595	6.5e-06	-0.31	0.0318975	460	TRUE
cg22740783	CGREF1	-0.598	5.6e-06	-0.57	2.26e-05	513	FALSE
cg03853987	CHST10	-0.559	4.09e-05	-0.49	0.0003159	188	TRUE
cg19731268	CHST3	-0.551	5.55e-05	-0.65	4e-07	577	TRUE
cg00191052	CHST7	-0.696	1e-07	-0.68	1e-07	422	FALSE
cg20761322	CIB2	-0.548	4.54e-05	-0.53	9.95e-05	314	TRUE
cg10705800	CITED4	-0.53	0.0001131	-0.54	6.71e-05	402	FALSE
cg06101212	CLDN3	-0.722	0	-0.66	3e-07	356	TRUE
cg15544036	CLDN4	-0.616	4.1e-06	-0.75	0	371	TRUE
cg15387123	CLIC3	-0.528	0.0001208	-0.46	0.0009163	34	TRUE
cg13553204	CNKSR1	-0.616	2.5e-06	-0.64	9e-07	545	FALSE
cg02718725	CNN3	-0.53	9.09e-05	-0.6	5.2e-06	224	TRUE
cg01968793	CNNM1	-0.564	2.42e-05	-0.59	7.3e-06	1103	TRUE
cg27523951	COG3	-0.51	0.0002233	-0.48	0.0005581	204	TRUE
cg11846236	COL7A1	-0.511	0.0002175	-0.48	0.000544	117	TRUE
cg02441647	COL8A1	-0.513	0.0002003	-0.37	0.0083925	45	TRUE
cg19168338	CORO7	-0.512	0.0002063	-0.53	9.13e-05	840	TRUE
cg17439694	CP	-0.691	0	-0.75	0	56	FALSE
cg00850538	CRIM1	-0.661	2e-07	-0.64	7e-07	1359	TRUE
cg09917461	CSAG1	-0.624	1.7e-06	-0.7	0	219	FALSE
cg07260017	CSF1R	-0.771	0	-0.55	3.86e-05	455	FALSE
cg02196805	CSF2	-0.573	1.69e-05	-0.37	0.0089099	152	FALSE
cg24076399	CST3	-0.618	3.8e-06	-0.77	0	226	TRUE
cg15887846	CST6	-0.719	0	-0.76	0	270	TRUE
cg22524514	CST6	-0.707	1e-07	-0.73	0	214	TRUE
cg17800442	CTF1	-0.562	2.69e-05	-0.53	0.000101	305	TRUE
cg19188612	CTHRC1	-0.717	0	-0.74	0	505	TRUE
cg05087948	CTSF	-0.541	7.91e-05	-0.61	3.4e-06	150	TRUE
cg08578023	CTSS	-0.605	4.2e-06	-0.58	1.13e-05	132	FALSE
cg15195412	CX3CL1	-0.575	1.54e-05	-0.61	4e-06	541	FALSE
cg20427865	CX3CL1	-0.704	0	-0.78	0	61	FALSE
cg02029926	CXCL1	-0.571	2.58e-05	-0.45	0.0012513	235	TRUE
cg25806808	CXCL1	-0.519	0.0001655	-0.39	0.0052739	185	TRUE
cg15937958	CXCL17	-0.553	3.82e-05	-0.79	0	3	FALSE
cg10088985	CXCL5	-0.551	4.15e-05	-0.65	5e-07	103	TRUE
cg25432696	CXCL6	-0.542	5.69e-05	-0.52	0.000152	315	TRUE
cg19790294	CYBA	-0.861	0	-0.91	0	298	FALSE
cg26537639	CYBA	-0.833	0	-0.86	0	83	TRUE
cg10731149	CYBRD1	-0.634	1.9e-06	-0.56	2.37e-05	297	TRUE
cg18956481	CYP24A1	-0.53	8.93e-05	-0.41	0.0035975	385	TRUE
cg03460682	CYP27A1	-0.69	0	-0.72	0	389	TRUE
cg03940103	CYP2S1	-0.564	3.35e-05	-0.4	0.0043797	347	TRUE
cg03190825	CYP4F11	-0.573	2.43e-05	-0.41	0.0032022	462	FALSE
cg17491456	DAB2	-0.636	1.7e-06	-0.53	8.44e-05	422	FALSE
cg21614638	DAPP1	-0.688	0	-0.58	1.11e-05	169	FALSE
cg03270204	DDR1	-0.702	1e-07	-0.7	0	223	FALSE
cg08124399	DDX43	-0.782	0	-0.79	0	397	TRUE
cg17188169	DDX43	-0.66	2e-07	-0.83	0	83	TRUE
cg07294541	DEF6	-0.621	3.4e-06	-0.73	0	40	TRUE
cg14960043	DEF6	-0.633	2e-06	-0.75	0	29	TRUE
cg04770504	DFNA5	-0.556	3.33e-05	-0.53	7.98e-05	0	TRUE
cg24805239	DFNA5	-0.719	0	-0.53	7.76e-05	123	TRUE
cg10708793	DHX58	-0.661	6e-07	-0.64	8e-07	125	FALSE
cg16762195	DHX58	-0.637	1.6e-06	-0.48	0.0004243	64	FALSE
cg05392265	DIRAS3	-0.615	2.6e-06	-0.45	0.0010296	7	TRUE
cg06191076	DIRAS3	-0.611	3.2e-06	-0.44	0.0015694	3	TRUE
cg00096922	DLX5	-0.54	6.19e-05	-0.4	0.0042318	42	TRUE
cg09150117	DLX5	-0.536	7.12e-05	-0.37	0.0096309	276	TRUE
cg13344740	DLX5	-0.559	2.94e-05	-0.45	0.0013271	11	TRUE
cg16924616	DLX5	-0.722	0	-0.58	1.37e-05	526	TRUE
cg12335708	DPP4	-0.646	5e-07	-0.58	1.45e-05	49	TRUE
cg07295678	DPYSL4	-0.613	2.9e-06	-0.52	0.0001338	395	TRUE
cg12109455	DPYSL4	-0.508	0.0001925	-0.56	3.06e-05	333	TRUE
cg11832722	DSC3	-0.547	4.78e-05	-0.49	0.0003432	371	TRUE
cg15439862	DSC3	-0.527	9.94e-05	-0.49	0.0003895	96	TRUE
cg09025324	DSE	-0.62	3.5e-06	-0.6	5.1e-06	504	TRUE
cg20925954	DUSP5	-0.539	8.5e-05	-0.61	2.8e-06	985	FALSE
cg18851831	DYRK1B	-0.513	0.0001641	-0.5	0.0002952	143	TRUE
cg04101379	DZIP1	-0.54	6.17e-05	-0.54	5.9e-05	253	TRUE
cg24428042	ECHDC3	-0.576	1.46e-05	-0.53	7.72e-05	25	TRUE
cg20367961	EDN2	-0.512	0.0001691	-0.44	0.0016984	60	FALSE
cg27238470	EDN2	-0.6	5.1e-06	-0.47	0.0007093	28	FALSE
cg10541755	EIF5A2	-0.621	1.9e-06	-0.5	0.0002555	554	TRUE
cg26209058	EIF5A2	-0.516	0.0001483	-0.43	0.0019594	95	TRUE
cg12970084	ELF3	-0.569	2.77e-05	-0.61	2.6e-06	7	FALSE
cg19514469	ELMO3	-0.731	0	-0.79	0	20	TRUE
cg25341653	ELMO3	-0.761	0	-0.79	0	135	TRUE
cg13297865	ELOVL4	-0.676	1e-07	-0.64	9e-07	193	TRUE
cg19439399	ELOVL4	-0.703	0	-0.56	2.39e-05	627	TRUE
cg01795122	EMP3	-0.648	1e-06	-0.67	2e-07	217	TRUE
cg24910675	ENG	-0.796	0	-0.7	0	67	TRUE
cg17303299	ENO2	-0.529	0.0001167	-0.49	0.0003059	87	TRUE
cg19799744	ENPP5	-0.514	0.0001597	-0.4	0.004162	246	TRUE
cg00027083	EPB41L3	-0.521	0.0001245	-0.49	0.0003079	185	TRUE
cg07059875	EPCAM	-0.514	0.000197	-0.56	3.43e-05	394	TRUE
cg16076328	EPCAM	-0.549	5.96e-05	-0.74	0	651	TRUE
cg18997129	EPHA1	-0.681	1e-07	-0.64	7e-07	135	TRUE
cg05488632	EPHX3	-0.617	2.3e-06	-0.85	0	57	TRUE
cg15156367	EPHX4	-0.544	7.12e-05	-0.58	1.28e-05	554	TRUE
cg14539231	EPSTI1	-0.527	0.0001268	-0.45	0.001226	115	TRUE
cg19258882	ERBB3	-0.516	0.0001855	-0.47	0.0007334	1087	TRUE
cg18565355	ESRP1	-0.822	0	-0.79	0	452	TRUE
cg24697031	EVPL	-0.537	7.07e-05	-0.62	2.1e-06	337	FALSE
cg03460527	F3	-0.655	7e-07	-0.49	0.0003326	802	TRUE
cg12671744	FAAH	-0.64	1.4e-06	-0.62	1.7e-06	214	TRUE
cg06781209	FADS2	-0.634	1.9e-06	-0.59	7.3e-06	716	TRUE
cg07005513	FADS2	-0.573	2.36e-05	-0.45	0.0010318	243	TRUE
cg01570885	FAM50B	-0.668	2e-07	-0.73	0	360	TRUE
cg03202897	FAM50B	-0.683	1e-07	-0.71	0	56	TRUE
cg23067535	FAM83A	-0.683	1e-07	-0.71	0	381	FALSE
cg24833277	FAM83A	-0.725	0	-0.73	0	391	TRUE
cg08826839	FAP	-0.561	2.72e-05	-0.58	1.4e-05	80	FALSE
cg04337944	FBLN1	-0.599	5.4e-06	-0.56	3.16e-05	584	TRUE
cg17814481	FBP1	-0.66	6e-07	-0.59	9.2e-06	363	TRUE
cg08820801	FBXO17	-0.816	0	-0.74	0	559	TRUE
cg24010336	FBXO17	-0.579	1.93e-05	-0.57	1.99e-05	878	TRUE
cg01420388	FBXO2	-0.554	4.97e-05	-0.54	5.33e-05	485	TRUE
cg07127225	FCGRT	-0.623	1.8e-06	-0.77	0	46	TRUE
cg09539538	FERMT1	-0.57	2.72e-05	-0.59	7e-06	24	FALSE
cg13492227	FGF11	-0.578	2e-05	-0.58	1.51e-05	1253	TRUE
cg15147435	FKBP11	-0.595	9.9e-06	-0.6	5.8e-06	171	TRUE
cg21908259	FKBP11	-0.598	8.8e-06	-0.51	0.0001915	284	TRUE
cg02661879	FLNC	-0.509	0.0002255	-0.4	0.0049131	131	TRUE
cg07572341	FOXA2	-0.532	0.0001084	-0.34	0.0153728	221	TRUE
cg03663715	FOXD1	-0.531	0.0001123	-0.61	3.9e-06	304	TRUE
cg13958614	FOXD1	-0.619	3.6e-06	-0.78	0	404	TRUE
cg14312526	FOXL2	-0.554	4.8e-05	-0.38	0.0067186	510	TRUE
cg07499072	FST	-0.56	2.89e-05	-0.44	0.0015839	99	TRUE
cg01656853	FUT2	-0.702	1e-07	-0.66	3e-07	66	FALSE
cg09001777	FUT3	-0.715	0	-0.71	0	22	FALSE
cg10971790	FUZ	-0.545	5.22e-05	-0.58	1.46e-05	10	TRUE
cg00480115	FXYD3	-0.572	2.52e-05	-0.45	0.0011138	78	FALSE
cg02633817	FXYD3	-0.524	0.0001386	-0.45	0.0012315	67	FALSE
cg20692569	FZD9	-0.505	0.0002132	-0.46	0.0008097	372	TRUE
cg08785534	GAL	-0.6	5.2e-06	-0.49	0.0003322	200	TRUE
cg20469837	GALNT5	-0.783	0	-0.63	1.1e-06	40	FALSE
cg24576425	GALNT5	-0.696	0	-0.67	1e-07	64	FALSE
cg06954481	GBX2	-0.504	0.0002239	-0.4	0.0041839	155	TRUE
cg06817269	GCNT3	-0.538	6.77e-05	-0.65	4e-07	247	FALSE
cg23877385	GCNT3	-0.708	0	-0.72	0	136	FALSE
cg16929104	GDF15	-0.602	7.5e-06	-0.56	3.4e-05	32	TRUE
cg16208136	GEM	-0.56	3.88e-05	-0.35	0.0134191	305	TRUE
cg03320844	GJA1	-0.607	3.8e-06	-0.51	0.0001745	51	FALSE
cg22884082	GJB7	-0.665	5e-07	-0.84	0	27	TRUE
cg23588759	GJB7	-0.68	2e-07	-0.7	0	292	FALSE
cg11012046	GLB1L2	-0.645	1.2e-06	-0.63	1e-06	530	TRUE
cg11747771	GLDC	-0.529	9.27e-05	-0.46	0.001001	182	TRUE
cg17009433	GLDC	-0.673	1e-07	-0.46	0.0008406	36	TRUE
cg17301902	GNA14	-0.559	3e-05	-0.46	0.0007661	4	TRUE
cg26482939	GNA15	-0.714	0	-0.73	0	480	TRUE
cg17483510	GNB4	-0.656	3e-07	-0.64	6e-07	694	TRUE
cg22983529	GNG11	-0.7	1e-07	-0.65	5e-07	33	TRUE
cg16792800	GPC6	-0.528	0.0001242	-0.39	0.005752	266	TRUE
cg13702536	GPR81	-0.751	0	-0.66	2e-07	424	TRUE
cg22534509	GPR81	-0.815	0	-0.7	0	10	TRUE
cg15900980	GPX1	-0.535	7.36e-05	-0.91	0	200	TRUE
cg07699362	GPX3	-0.723	0	-0.78	0	220	TRUE
cg21504918	GPX3	-0.692	0	-0.75	0	82	TRUE
cg21516478	GPX3	-0.752	0	-0.8	0	409	TRUE
cg16557944	GPX7	-0.536	7.31e-05	-0.59	6.8e-06	153	TRUE
cg22129364	GPX7	-0.546	4.97e-05	-0.65	4e-07	150	TRUE
cg03684977	GRB7	-0.625	1.6e-06	-0.34	0.0184155	384	FALSE
cg22601215	GSPT2	-0.589	1.3e-05	-0.54	6.32e-05	318	TRUE
cg03070194	GSTM2	-0.625	1.6e-06	-0.45	0.0013233	7	FALSE
cg16670497	GSTM2	-0.675	1e-07	-0.7	0	222	TRUE
cg09038676	GSTP1	-0.694	0	-0.81	0	322	TRUE
cg22224704	GSTP1	-0.572	1.78e-05	-0.51	0.0001866	755	TRUE
cg24330042	GSTT1	-0.658	6e-07	-0.94	0	72	TRUE
cg05113908	GYG2	-0.525	0.0001349	-0.37	0.0091735	273	TRUE
cg07703401	HBQ1	-0.692	0	-0.7	0	6	TRUE
cg20582779	HHIPL2	-0.504	0.0002246	-0.42	0.0025123	69	FALSE
cg20520725	HIST1H2AE	-0.526	0.0001033	-0.43	0.0022445	416	TRUE
cg27133864	HIST1H2AE	-0.694	0	-0.61	2.8e-06	607	TRUE
cg14776962	HIST1H2BH	-0.729	0	-0.67	1e-07	20	TRUE
cg21663122	HIST1H2BH	-0.628	1.3e-06	-0.62	1.7e-06	943	TRUE
cg08307092	HIST1H3D	-0.586	9.8e-06	-0.54	7.39e-05	710	TRUE
cg02909790	HIST1H3G	-0.623	1.7e-06	-0.64	9e-07	25	TRUE
cg23762517	HIVEP3	-0.536	7.17e-05	-0.45	0.0010297	141	FALSE
cg11639651	HKDC1	-0.662	2e-07	-0.74	0	248	FALSE
cg11762346	HKDC1	-0.711	0	-0.77	0	53	FALSE
cg07163603	HLA-A	-0.543	5.58e-05	-0.63	1e-06	280	FALSE
cg14833385	HLA-DMA	-0.545	6.77e-05	-0.47	0.0006668	289	FALSE
cg24421410	HLA-DMA	-0.508	0.0002338	-0.62	2.4e-06	633	FALSE
cg12788467	HNF1B	-0.522	0.0001505	-0.61	3e-06	266	TRUE
cg06771126	HOPX	-0.569	1.96e-05	-0.46	0.0007746	134	FALSE
cg17950095	HOXA11	-0.506	0.0002089	-0.55	4.83e-05	130	TRUE
cg25882366	HOXB2	-0.605	4.2e-06	-0.83	0	355	TRUE
cg02422694	HOXB4	-0.675	1e-07	-0.78	0	47	TRUE
cg04609859	HOXB4	-0.569	2.01e-05	-0.55	5.14e-05	7	TRUE
cg06760035	HOXB4	-0.706	0	-0.84	0	498	TRUE
cg08089301	HOXB4	-0.75	0	-0.83	0	182	TRUE
cg14458834	HOXB4	-0.735	0	-0.75	0	349	TRUE
cg21460081	HOXB4	-0.747	0	-0.84	0	269	TRUE
cg21546671	HOXB4	-0.716	0	-0.75	0	356	TRUE
cg25145670	HOXB4	-0.683	1e-07	-0.81	0	579	TRUE
cg06493080	HOXB7	-0.601	7.9e-06	-0.68	1e-07	69	TRUE
cg09357097	HOXB7	-0.705	1e-07	-0.86	0	111	TRUE
cg13643585	HOXB9	-0.545	5.05e-05	-0.41	0.0031301	287	TRUE
cg08900043	HOXC10	-0.537	6.88e-05	-0.4	0.0044688	58	TRUE
cg26153631	HOXC10	-0.616	2.5e-06	-0.65	3e-07	102	TRUE
cg07123069	HOXC11	-0.519	0.0001311	-0.54	5.54e-05	321	TRUE
cg21487207	HOXC6	-0.585	1.01e-05	-0.58	1.39e-05	97	TRUE
cg15520279	HOXD8	-0.584	1.06e-05	-0.6	4.1e-06	611	TRUE
cg12694870	HPD	-0.559	2.95e-05	-0.27	0.0641541	89	FALSE
cg10164640	HPDL	-0.58	1.24e-05	-0.45	0.0010433	12	TRUE
cg26781150	HPDL	-0.585	1.03e-05	-0.44	0.0016779	3	TRUE
cg15125472	HSPB6	-0.562	2.65e-05	-0.5	0.0002217	147	TRUE
cg07861564	HSPB8	-0.551	5.45e-05	-0.46	0.0008828	23	TRUE
cg08607082	ICAM1	-0.632	1.1e-06	-0.46	0.001007	145	TRUE
cg22874046	ICAM1	-0.562	2.66e-05	-0.43	0.0021798	16	TRUE
cg05402265	ICK	-0.596	9.8e-06	-0.49	0.0003266	471	TRUE
cg20161089	IFI27	-0.689	0	-0.87	0	435	FALSE
cg14967066	IFITM1	-0.77	0	-0.75	0	488	FALSE
cg14885742	IFITM3	-0.503	0.0002338	-0.73	0	94	TRUE
cg26187237	IGFBP2	-0.57	2.68e-05	-0.41	0.0036912	447	TRUE
cg19111262	IGSF9	-0.599	5.4e-06	-0.58	1.5e-05	740	FALSE
cg20530056	IKBKE	-0.582	1.13e-05	-0.6	6.2e-06	419	FALSE
cg09290866	IL15RA	-0.549	4.4e-05	-0.51	0.0001781	227	FALSE
cg07935264	IL1B	-0.53	0.0001127	-0.41	0.0033227	19	FALSE
cg04481779	IL20RA	-0.514	0.0001577	-0.49	0.0003814	173	TRUE
cg22487322	IL20RA	-0.527	0.0001006	-0.74	0	24	TRUE
cg06392589	IL20RB	-0.701	1e-07	-0.76	0	139	FALSE
cg18350391	IL32	-0.716	0	-0.76	0	239	FALSE
cg23813257	IL32	-0.707	0	-0.58	1.46e-05	27	FALSE
cg15703690	IL6	-0.549	5.81e-05	-0.45	0.0011907	172	FALSE
cg08463485	ILDR1	-0.741	0	-0.66	3e-07	103	TRUE
cg11726593	IMPA1	-0.536	9.42e-05	-0.48	0.0005467	241	TRUE
cg23642747	INA	-0.597	6e-06	-0.54	6.38e-05	275	TRUE
cg25764191	INA	-0.673	1e-07	-0.66	2e-07	295	TRUE
cg25753817	INPP1	-0.619	3.7e-06	-0.61	3e-06	207	TRUE
cg12067261	INSL4	-0.508	0.0001951	-0.64	8e-07	120	FALSE
cg19297688	INSL4	-0.544	5.3e-05	-0.54	7.18e-05	59	FALSE
cg07914866	IRAK3	-0.721	0	-0.77	0	414	TRUE
cg10074409	IRF6	-0.552	3.94e-05	-0.44	0.0015716	102	TRUE
cg15433631	IRX2	-0.556	4.49e-05	-0.55	3.51e-05	228	TRUE
cg03963198	IRX4	-0.528	9.63e-05	-0.34	0.0164095	9	TRUE
cg26896762	ISL1	-0.519	0.0001324	-0.55	3.9e-05	92	TRUE
cg00445824	ISYNA1	-0.578	1.98e-05	-0.68	1e-07	14	TRUE
cg09374949	ISYNA1	-0.556	4.63e-05	-0.67	2e-07	21	TRUE
cg11102782	ISYNA1	-0.733	0	-0.72	0	193	TRUE
cg20415809	ITGA4	-0.512	0.000168	-0.37	0.0096282	236	TRUE
cg06731484	IVD	-0.565	2.38e-05	-0.77	0	28	TRUE
cg23040064	JPH3	-0.569	1.96e-05	-0.41	0.0034433	715	TRUE
cg07638935	KAZALD1	-0.52	0.0001578	-0.54	5.82e-05	171	TRUE
cg15302379	KAZALD1	-0.697	1e-07	-0.66	2e-07	250	TRUE
cg02128567	KCNK5	-0.609	3.5e-06	-0.45	0.0012386	228	TRUE
cg20673481	KCNS3	-0.518	0.0001396	-0.52	0.0001378	491	TRUE
cg17272843	KCTD14	-0.706	0	-0.75	0	6	TRUE
cg14662379	KIF1A	-0.652	4e-07	-0.37	0.0086446	345	TRUE
cg21321735	KIF1A	-0.688	0	-0.44	0.0017483	540	TRUE
cg07897414	KLHL4	-0.54	6.28e-05	-0.34	0.0156723	86	FALSE
cg00513467	KLHL9	-0.511	0.0002119	-0.7	0	180	TRUE
cg11462865	KRT19	-0.503	0.0002338	-0.79	0	510	TRUE
cg07007400	KRT7	-0.724	0	-0.82	0	123	TRUE
cg09522147	KRT7	-0.73	0	-0.83	0	388	TRUE
cg01835489	KRT8	-0.515	0.0001505	-0.73	0	450	FALSE
cg20324165	KRT8	-0.57	1.92e-05	-0.77	0	285	FALSE
cg11618577	KRTCAP3	-0.83	0	-0.9	0	280	TRUE
cg06131859	KYNU	-0.634	1e-06	-0.65	5e-07	64	FALSE
cg11134443	KYNU	-0.606	3.9e-06	-0.62	1.6e-06	123	FALSE
cg19713196	LAD1	-0.672	3e-07	-0.71	0	279	TRUE
cg25947945	LAD1	-0.738	0	-0.79	0	277	TRUE
cg08897388	LAMA4	-0.635	9e-07	-0.69	0	97	FALSE
cg14289461	LAMA4	-0.673	1e-07	-0.88	0	127	FALSE
cg01580568	LAMB3	-0.572	2.48e-05	-0.54	7.37e-05	36	FALSE
cg23696949	LAMC2	-0.572	2.45e-05	-0.54	6.51e-05	245	FALSE
cg22438810	LCN2	-0.646	5e-07	-0.6	4.5e-06	74	FALSE
cg19853760	LGALS1	-0.782	0	-0.83	0	34	FALSE
cg14870271	LGALS3BP	-0.683	2e-07	-0.81	0	51	FALSE
cg07109287	LHX2	-0.568	2.09e-05	-0.56	3.25e-05	184	TRUE
cg20595215	LMCD1	-0.531	8.59e-05	-0.51	0.0001534	497	TRUE
cg25655096	LPAR5	-0.618	2.3e-06	-0.48	0.0004182	5	FALSE
cg24777454	LRRC34	-0.579	1.3e-05	-0.63	1.2e-06	544	FALSE
cg07753583	LRRC61	-0.512	0.000168	-0.54	5.77e-05	399	TRUE
cg21516287	LRRC61	-0.576	1.52e-05	-0.49	0.0003203	250	TRUE
cg09837977	LRRN3	-0.514	0.0001599	-0.54	7.47e-05	18	FALSE
cg01869233	LRRN4	-0.604	4.4e-06	-0.46	0.0008977	463	FALSE
cg25620220	LRRN4CL	-0.575	1.53e-05	-0.78	0	125	FALSE
cg07654934	LXN	-0.808	0	-0.82	0	153	TRUE
cg08263647	LXN	-0.633	1e-06	-0.64	6e-07	287	FALSE
cg26976437	LY6K	-0.605	4.2e-06	-0.43	0.0019368	113	TRUE
cg23732024	LY96	-0.712	1e-07	-0.79	0	211	FALSE
cg04432009	LYL1	-0.615	2.5e-06	-0.59	7.1e-06	7	TRUE
cg15013019	LYL1	-0.578	1.38e-05	-0.61	3.7e-06	230	TRUE
cg03973663	LYN	-0.57	1.9e-05	-0.58	1.07e-05	796	TRUE
cg15014458	LYPD3	-0.53	9.15e-05	-0.34	0.0170396	2	FALSE
cg25340403	LYPD3	-0.695	0	-0.67	1e-07	158	FALSE
cg01743008	MAGEA2	-0.579	1.29e-05	-0.67	2e-07	79	TRUE
cg07545232	MAGEA3	-0.547	4.82e-05	-0.53	8.97e-05	2	TRUE
cg16390856	MAGEA3	-0.697	0	-0.86	0	104	TRUE
cg06899808	MAGEA6	-0.715	0	-0.83	0	88	TRUE
cg15408454	MAGEA6	-0.596	6.3e-06	-0.57	2.12e-05	18	TRUE
cg09113530	MALL	-0.611	5.2e-06	-0.62	1.7e-06	93	FALSE
cg04280758	MAML2	-0.539	8.4e-05	-0.32	0.0265224	141	TRUE
cg07060572	MAML2	-0.587	1.4e-05	-0.5	0.0002904	139	FALSE
cg10009830	MAP7D2	-0.616	4.1e-06	-0.52	0.0001382	112	TRUE
cg05859264	MAPK13	-0.607	6.2e-06	-0.72	0	570	FALSE
cg24155668	MAPK13	-0.695	1e-07	-0.65	4e-07	136	TRUE
cg16202564	MATN2	-0.552	5.27e-05	-0.39	0.0061046	616	TRUE
cg24820809	MB	-0.586	1.43e-05	-0.57	1.88e-05	149	FALSE
cg09645888	ME3	-0.604	7e-06	-0.66	2e-07	158	TRUE
cg15702701	METTL7B	-0.578	1.34e-05	-0.45	0.0011632	52	FALSE
cg17952262	MFSD7	-0.658	3e-07	-0.69	0	267	FALSE
cg24693053	MFSD7	-0.596	6.1e-06	-0.64	7e-07	139	TRUE
cg02941816	MGMT	-0.572	2.51e-05	-0.59	8.6e-06	230	TRUE
cg03969797	MKRN3	-0.504	0.0002216	-0.46	0.0010148	210	TRUE
cg16426459	MLPH	-0.623	1.7e-06	-0.67	2e-07	225	TRUE
cg09208010	MMP14	-0.58	1.24e-05	-0.52	0.0001524	13	TRUE
cg10599444	MMP14	-0.52	0.0001267	-0.45	0.001108	148	TRUE
cg12317456	MMP2	-0.564	2.45e-05	-0.54	5.8e-05	220	TRUE
cg25511807	MMP7	-0.7	1e-07	-0.51	0.0001628	40	FALSE
cg07570142	MOXD1	-0.583	1.1e-05	-0.41	0.003474	211	TRUE
cg08349806	MPV17L	-0.574	1.59e-05	-0.59	7.4e-06	268	TRUE
cg22722802	MPV17L	-0.627	1.4e-06	-0.44	0.0015304	94	TRUE
cg06100324	MSLN	-0.581	1.19e-05	-0.67	1e-07	214	FALSE
cg17501569	MSLN	-0.59	8.1e-06	-0.67	1e-07	69	TRUE
cg09778422	MSN	-0.529	0.0001187	-0.63	1.4e-06	393	FALSE
cg03332271	MST1R	-0.557	4.31e-05	-0.65	4e-07	81	TRUE
cg08687163	MST1R	-0.668	4e-07	-0.81	0	217	TRUE
cg15696627	MSX1	-0.556	4.63e-05	-0.54	5.95e-05	223	TRUE
cg15134649	MT1E	-0.582	1.13e-05	-0.55	3.85e-05	382	TRUE
cg20083730	MT1E	-0.689	0	-0.58	1.34e-05	6	TRUE
cg01940974	MTAP	-0.516	0.0001457	-0.7	0	20	TRUE
cg02196730	MTHFS	-0.63	1.2e-06	-0.49	0.0003532	566	TRUE
cg23855392	MTHFS	-0.555	3.51e-05	-0.55	3.51e-05	439	TRUE
cg24512973	MUC1	-0.523	0.0001152	-0.54	5.95e-05	916	TRUE
cg22152328	MX1	-0.573	2.37e-05	-0.39	0.0051333	232	TRUE
cg19935424	MXRA7	-0.6	8.1e-06	-0.41	0.0034226	751	FALSE
cg08548888	MYD88	-0.517	0.0001409	-0.59	9.5e-06	687	TRUE
cg27043630	MYD88	-0.559	3e-05	-0.65	5e-07	374	TRUE
cg24776407	MYEOV	-0.753	0	-0.82	0	12	FALSE
cg04032226	NAGS	-0.531	8.62e-05	-0.49	0.0003469	360	TRUE
cg01026744	NAP1L5	-0.695	0	-0.6	4.7e-06	73	TRUE
cg12759554	NAP1L5	-0.735	0	-0.75	0	343	TRUE
cg15537850	NAPRT1	-0.719	0	-0.74	0	558	FALSE
cg05251000	NCS1	-0.629	2.3e-06	-0.64	6e-07	807	TRUE
cg11614809	NDP	-0.551	4.07e-05	-0.65	6e-07	470	FALSE
cg03777405	NFE2L1	-0.511	0.0001755	-0.49	0.00031	87	TRUE
cg25084525	NIPAL1	-0.515	0.0001547	-0.32	0.0267616	556	TRUE
cg16106497	NLRP2	-0.726	0	-0.72	0	38	TRUE
cg13707560	NME5	-0.673	1e-07	-0.64	7e-07	432	TRUE
cg25507001	NME5	-0.658	3e-07	-0.63	1.1e-06	156	FALSE
cg09632136	NNMT	-0.607	3.7e-06	-0.64	8e-07	874	FALSE
cg08052882	NNT	-0.639	1.5e-06	-0.62	2.5e-06	159	FALSE
cg26317056	NNT	-0.586	1.42e-05	-0.59	9.3e-06	94	TRUE
cg09628601	NPAS1	-0.514	0.0001589	-0.44	0.0014498	513	TRUE
cg12799895	NPTX2	-0.586	9.6e-06	-0.64	7e-07	43	TRUE
cg08713365	NRSN2	-0.57	1.9e-05	-0.69	0	152	TRUE
cg19786920	NSUN7	-0.574	1.64e-05	-0.55	4.15e-05	172	TRUE
cg26145228	NTNG1	-0.562	2.68e-05	-0.4	0.0041522	241	TRUE
cg05590982	NUPR1	-0.699	1e-07	-0.76	0	159	FALSE
cg15149645	NUPR1	-0.729	0	-0.85	0	289	FALSE
cg09282338	NXT1	-0.591	1.17e-05	-0.58	1.16e-05	782	TRUE
cg19789466	OAS1	-0.555	4.75e-05	-0.5	0.0002229	184	FALSE
cg20870559	OAS2	-0.607	3.8e-06	-0.58	1.06e-05	244	FALSE
cg04961553	OCIAD2	-0.555	3.51e-05	-0.83	0	346	TRUE
cg27286999	OLFM1	-0.601	4.9e-06	-0.41	0.0034708	135	TRUE
cg03681481	OVOL1	-0.523	0.0001171	-0.49	0.0004109	889	TRUE
cg13496736	OVOL1	-0.535	7.53e-05	-0.48	0.0005243	326	TRUE
cg20909686	OVOL1	-0.519	0.000135	-0.49	0.0003211	487	TRUE
cg00870662	PARD6G	-0.539	8.31e-05	-0.32	0.0259308	268	TRUE
cg12554573	PARP3	-0.576	2.11e-05	-0.61	3e-06	306	FALSE
cg01781266	PARVA	-0.6	5.3e-06	-0.52	0.0001305	137	TRUE
cg08917718	PCBP4	-0.545	6.87e-05	-0.59	9.1e-06	700	TRUE
cg03349953	PCDHB5	-0.571	1.87e-05	-0.55	3.85e-05	407	TRUE
cg02087637	PCDHB8	-0.528	9.64e-05	-0.37	0.0079377	53	FALSE
cg07211259	PDCD1LG2	-0.591	7.8e-06	-0.44	0.0013929	73	FALSE
cg06722792	PDE9A	-0.523	0.0001158	-0.31	0.0298217	57	TRUE
cg22171829	PDK4	-0.539	6.41e-05	-0.42	0.0028586	283	TRUE
cg01305625	PDLIM4	-0.712	0	-0.73	0	425	TRUE
cg07810156	PDZK1IP1	-0.758	0	-0.73	0	89	FALSE
cg24266238	PFN2	-0.611	5.1e-06	-0.45	0.0010397	772	TRUE
cg27182761	PHLDA1	-0.568	2.95e-05	-0.63	1.2e-06	1076	TRUE
cg24495017	PITX1	-0.546	5.01e-05	-0.54	5.29e-05	542	TRUE
cg01851399	PKP2	-0.563	3.46e-05	-0.51	0.0001804	491	TRUE
cg12091331	PLAT	-0.517	0.0001746	-0.63	1.2e-06	120	FALSE
cg06521280	PLAU	-0.586	1.42e-05	-0.61	2.7e-06	488	TRUE
cg17641252	PLEK2	-0.639	1.5e-06	-0.63	1.2e-06	293	TRUE
cg05512099	PLEKHF1	-0.586	1.42e-05	-0.59	8.7e-06	97	TRUE
cg25268678	PLEKHG6	-0.631	2.1e-06	-0.45	0.0013524	418	TRUE
cg12072973	PLEKHO1	-0.551	5.39e-05	-0.46	0.0008801	443	TRUE
cg26220350	PLTP	-0.706	0	-0.62	1.8e-06	165	TRUE
cg07428182	PLXNA3	-0.529	0.0001179	-0.28	0.0527097	303	TRUE
cg16342780	PLXNB3	-0.551	4.04e-05	-0.52	0.0001272	632	FALSE
cg22549408	PMAIP1	-0.578	1.99e-05	-0.51	0.000167	937	TRUE
cg17296166	PNMAL1	-0.586	9.7e-06	-0.6	4.7e-06	210	TRUE
cg22016649	PNPLA2	-0.615	2.6e-06	-0.4	0.0048961	15	TRUE
cg24427660	PNPLA2	-0.631	1.1e-06	-0.53	9.21e-05	10	TRUE
cg05508067	PNPLA4	-0.558	4.21e-05	-0.35	0.0136348	147	TRUE
cg04739570	PODXL2	-0.602	7.5e-06	-0.56	2.38e-05	551	TRUE
cg20264731	POLB	-0.539	6.36e-05	-0.53	9.12e-05	386	TRUE
cg10329418	PON3	-0.515	0.0001542	-0.47	0.0005954	519	TRUE
cg24750391	PON3	-0.515	0.0001521	-0.45	0.0011479	549	TRUE
cg05874450	POPDC3	-0.762	0	-0.58	1.04e-05	624	TRUE
cg24273512	POPDC3	-0.615	4.3e-06	-0.46	0.0008396	277	TRUE
cg08097882	POU4F1	-0.726	0	-0.65	4e-07	179	TRUE
cg15604467	POU4F1	-0.692	1e-07	-0.64	7e-07	230	TRUE
cg16213655	PPL	-0.58	1.25e-05	-0.7	0	396	TRUE
cg05208878	PRAME	-0.693	0	-0.52	0.0001404	100	TRUE
cg05628549	PRKCDBP	-0.815	0	-0.8	0	155	TRUE
cg16245261	PRKCDBP	-0.607	6.2e-06	-0.5	0.0002382	617	TRUE
cg18392783	PRKCDBP	-0.698	1e-07	-0.66	2e-07	389	TRUE
cg18959478	PRKCDBP	-0.674	3e-07	-0.74	0	391	TRUE
cg23109897	PRKDC	-0.514	0.0001584	-0.43	0.0022314	860	TRUE
cg26902873	PRKX	-0.536	7.13e-05	-0.49	0.0003253	841	TRUE
cg26806924	PROCR	-0.645	1.1e-06	-0.71	0	243	FALSE
cg20775254	PROM2	-0.798	0	-0.81	0	504	FALSE
cg18988110	PRR15L	-0.611	5.2e-06	-0.46	0.0008204	233	FALSE
cg19005368	PRRG4	-0.657	3e-07	-0.45	0.0011629	461	TRUE
cg22730830	PRSS21	-0.698	0	-0.66	3e-07	270	TRUE
cg18345369	PRSS22	-0.566	2.27e-05	-0.44	0.0015839	312	TRUE
cg12391048	PRSS27	-0.534	7.66e-05	-0.55	3.61e-05	216	TRUE
cg13439730	PRSS8	-0.803	0	-0.86	0	152	TRUE
cg20670302	PSTPIP2	-0.567	3.06e-05	-0.52	0.0001493	51	TRUE
cg21949781	PSTPIP2	-0.652	8e-07	-0.57	1.98e-05	143	TRUE
cg26672426	PTGES	-0.515	0.0001892	-0.63	1.6e-06	762	TRUE
cg03752628	PTGFRN	-0.646	1.1e-06	-0.63	1e-06	821	TRUE
cg21484834	PTK6	-0.584	1.53e-05	-0.51	0.0002072	128	TRUE
cg08747889	PTK7	-0.564	3.34e-05	-0.51	0.0001759	243	TRUE
cg21663580	PTK7	-0.518	0.0001723	-0.52	0.0001336	742	TRUE
cg20006825	PTMS	-0.545	6.82e-05	-0.49	0.000329	577	FALSE
cg04956511	PTPN6	-0.625	2.8e-06	-0.8	0	268	TRUE
cg11261264	PTPRH	-0.558	3.04e-05	-0.6	6e-06	105	FALSE
cg00756887	PVRL4	-0.516	0.0001461	-0.55	3.75e-05	312	FALSE
cg22585988	PVRL4	-0.705	0	-0.65	5e-07	15	FALSE
cg16029957	QPCT	-0.552	3.9e-05	-0.48	0.0004603	699	TRUE
cg27657249	QPRT	-0.72	0	-0.64	9e-07	585	FALSE
cg09243900	RAB25	-0.736	0	-0.91	0	138	FALSE
cg19580810	RAB25	-0.819	0	-0.93	0	200	FALSE
cg12095167	RAB2A	-0.583	1.59e-05	-0.48	0.0004211	568	TRUE
cg21237418	RAB34	-0.514	0.0001957	-0.83	0	157	TRUE
cg14072120	RAC2	-0.783	0	-0.89	0	97	TRUE
cg18265887	RAC2	-0.809	0	-0.92	0	55	TRUE
cg03270167	RAMP1	-0.766	0	-0.65	5e-07	729	TRUE
cg27567335	RAMP1	-0.526	0.0001045	-0.42	0.0025776	113	TRUE
cg26124016	RARB	-0.573	2.38e-05	-0.48	0.000505	352	TRUE
cg27486427	RARB	-0.634	1.9e-06	-0.56	3.44e-05	165	TRUE
cg08697665	RARRES1	-0.625	2.8e-06	-0.62	2.5e-06	315	TRUE
cg25599242	RARRES3	-0.691	1e-07	-0.65	4e-07	57	FALSE
cg06990298	RASD1	-0.552	4e-05	-0.31	0.0328091	7	TRUE
cg04229238	RB1CC1	-0.592	1.15e-05	-0.53	9.8e-05	636	TRUE
cg04378886	RCN3	-0.611	3.1e-06	-0.48	0.0004718	520	TRUE
cg01968178	REEP1	-0.509	0.0001868	-0.3	0.0336198	261	TRUE
cg04287191	RENBP	-0.617	2.3e-06	-0.46	0.000832	10	TRUE
cg04041960	RGS10	-0.522	0.0001479	-0.54	5.28e-05	457	TRUE
cg23651356	RGS17	-0.604	6.8e-06	-0.58	1.09e-05	565	TRUE
cg18180155	RIBC2	-0.552	4e-05	-0.45	0.0012041	126	TRUE
cg23503501	RIBC2	-0.511	0.000175	-0.29	0.0397948	213	TRUE
cg20822579	RIPK3	-0.583	1.11e-05	-0.56	2.89e-05	100	TRUE
cg26014796	RNF39	-0.567	2.19e-05	-0.38	0.0077464	31	TRUE
cg06812977	RNLS	-0.612	4.8e-06	-0.68	1e-07	28	TRUE
cg06981182	RNLS	-0.687	2e-07	-0.73	0	200	TRUE
cg02671171	RPH3AL	-0.743	0	-0.7	0	511	FALSE
cg07693270	RPL39L	-0.517	0.0001764	-0.59	6.9e-06	335	TRUE
cg01344171	RSPH9	-0.591	7.9e-06	-0.59	8.8e-06	163	TRUE
cg04600618	RSPH9	-0.561	2.81e-05	-0.51	0.0001988	170	TRUE
cg00689340	RTKN	-0.569	2.83e-05	-0.55	4.8e-05	388	TRUE
cg25433648	S100A14	-0.799	0	-0.8	0	8	FALSE
cg23851011	S100A16	-0.561	3.8e-05	-0.56	3.34e-05	401	FALSE
cg07426848	S100A3	-0.528	0.0001204	-0.54	6.7e-05	22	FALSE
cg26894575	S100A4	-0.597	9.3e-06	-0.55	4.95e-05	228	FALSE
cg09413557	S100A6	-0.509	0.0001905	-0.89	0	4	TRUE
cg02883621	S100P	-0.57	2.67e-05	-0.73	0	643	FALSE
cg22266967	S100P	-0.636	1.7e-06	-0.7	0	132	FALSE
cg15787039	SCG5	-0.733	0	-0.71	0	225	TRUE
cg18738906	SCNN1A	-0.827	0	-0.81	0	976	TRUE
cg03054529	SCRN1	-0.507	0.0002025	-0.51	0.000206	561	TRUE
cg16173067	SDCBP2	-0.574	2.31e-05	-0.5	0.0002509	104	FALSE
cg06352750	SDPR	-0.543	7.17e-05	-0.53	8.61e-05	55	FALSE
cg14446712	SDPR	-0.518	0.0001706	-0.51	0.000182	177	FALSE
cg03214697	SEC14L4	-0.533	8e-05	-0.39	0.0053913	150	TRUE
cg09163442	SEC61G	-0.518	0.0001372	-0.46	0.0009002	492	TRUE
cg04095468	SECISBP2	-0.524	0.000142	-0.48	0.0005312	470	TRUE
cg18515587	SELENBP1	-0.555	3.55e-05	-0.54	6.33e-05	358	FALSE
cg15983538	SEMA4A	-0.67	1e-07	-0.77	0	23	FALSE
cg04502814	SEPP1	-0.63	1.3e-06	-0.48	0.0005103	72	FALSE
cg06148264	SERPINB1	-0.704	0	-0.84	0	613	TRUE
cg08411049	SERPINB5	-0.659	3e-07	-0.59	8.2e-06	31	TRUE
cg15422147	SERPINB5	-0.783	0	-0.69	0	120	FALSE
cg20837735	SERPINB5	-0.72	0	-0.56	2.42e-05	42	TRUE
cg02273392	SERPINE1	-0.804	0	-0.69	0	38	FALSE
cg20583316	SERPINE1	-0.728	0	-0.65	4e-07	24	TRUE
cg22418909	SFRP1	-0.555	3.45e-05	-0.54	5.63e-05	242	TRUE
cg11300809	SGPP2	-0.521	0.0001525	-0.5	0.0002156	685	TRUE
cg16884042	SGPP2	-0.603	7.1e-06	-0.3	0.0384764	361	TRUE
cg07816074	SH3TC1	-0.534	7.71e-05	-0.52	0.0001528	466	FALSE
cg09665351	SHROOM2	-0.527	0.0001012	-0.51	0.0001926	787	TRUE
cg12513481	SKAP1	-0.524	0.0001406	-0.66	3e-07	278	TRUE
cg08209133	SLC10A4	-0.544	5.37e-05	-0.52	0.0001111	175	TRUE
cg19283196	SLC10A4	-0.581	1.19e-05	-0.49	0.0003332	216	TRUE
cg09494546	SLC16A4	-0.562	2.64e-05	-0.55	5.12e-05	388	FALSE
cg09300114	SLC16A5	-0.578	1.94e-05	-0.58	1.44e-05	274	TRUE
cg27619475	SLC16A5	-0.514	0.000195	-0.47	0.0006118	174	TRUE
cg02719634	SLC22A18AS	-0.711	1e-07	-0.77	0	71	FALSE
cg17550582	SLC2A10	-0.64	1.4e-06	-0.56	2.77e-05	373	TRUE
cg20972214	SLC2A3	-0.718	0	-0.7	0	53	FALSE
cg19461344	SLC30A3	-0.509	0.0002278	-0.34	0.0152697	38	TRUE
cg23547429	SLC43A3	-0.697	1e-07	-0.56	2.38e-05	28	FALSE
cg07363637	SLC44A4	-0.529	9.38e-05	-0.7	0	222	TRUE
cg03064067	SLC6A15	-0.659	3e-07	-0.72	0	342	TRUE
cg10084993	SLC9A3R2	-0.568	2.95e-05	-0.44	0.0015335	718	FALSE
cg08404227	SLCO3A1	-0.692	1e-07	-0.4	0.004272	333	TRUE
cg18108623	SLFN11	-0.586	1.42e-05	-0.61	3.2e-06	701	TRUE
cg03251655	SLFN12	-0.748	0	-0.79	0	31	FALSE
cg19566405	SLFN12	-0.74	0	-0.8	0	422	TRUE
cg18972811	SLIT2	-0.588	1.31e-05	-0.42	0.0026251	499	TRUE
cg11732619	SLIT3	-0.6	5.2e-06	-0.45	0.0010531	100	TRUE
cg24447042	SMARCA1	-0.554	3.67e-05	-0.53	9.46e-05	452	TRUE
cg04478795	SMO	-0.705	1e-07	-0.7	0	593	TRUE
cg15447479	SMO	-0.617	4e-06	-0.5	0.0002462	52	TRUE
cg00605270	SMPDL3B	-0.525	0.0001358	-0.44	0.0016518	48	FALSE
cg22421699	SMPDL3B	-0.558	4.2e-05	-0.5	0.0002433	137	FALSE
cg15452573	SNCA	-0.599	8.5e-06	-0.45	0.0013511	710	TRUE
cg21012874	SNCG	-0.674	1e-07	-0.67	1e-07	22	TRUE
cg02125271	SNRPN	-0.556	4.54e-05	-0.62	2e-06	271	TRUE
cg18506672	SNRPN	-0.568	2.92e-05	-0.62	2.2e-06	118	TRUE
cg01029592	SOX15	-0.564	2.39e-05	-0.8	0	35	FALSE
cg08056146	SOX7	-0.592	7.5e-06	-0.45	0.001083	9	TRUE
cg17239363	SPANXC	-0.515	0.0001523	-0.5	0.0002725	250	FALSE
cg08331313	SPARC	-0.665	2e-07	-0.81	0	57	TRUE
cg25913233	SPARC	-0.609	3.4e-06	-0.7	0	166	FALSE
cg04868764	SPINT1	-0.624	2.9e-06	-0.68	1e-07	773	TRUE
cg26531804	SPINT1	-0.662	5e-07	-0.73	0	399	TRUE
cg13301014	SPINT2	-0.524	0.0001382	-0.65	5e-07	434	TRUE
cg20261167	SPP1	-0.615	4.3e-06	-0.57	2.15e-05	140	FALSE
cg17342283	SRGN	-0.77	0	-0.79	0	54	FALSE
cg27208307	SRGN	-0.662	2e-07	-0.76	0	429	FALSE
cg19481953	SRPX2	-0.586	1.45e-05	-0.63	1.4e-06	304	FALSE
cg26449836	SSBP1	-0.539	6.49e-05	-0.49	0.0003601	26	TRUE
cg10089145	ST14	-0.553	5.14e-05	-0.53	0.0001033	380	TRUE
cg13015534	ST6GALNAC1	-0.54	6.33e-05	-0.63	1.5e-06	60	FALSE
cg05517572	STAP2	-0.652	8e-07	-0.76	0	78	FALSE
cg14115004	STARD3	-0.53	9.03e-05	-0.38	0.0075804	200	TRUE
cg16777510	STAT5A	-0.573	2.37e-05	-0.66	3e-07	457	TRUE
cg00564163	STEAP4	-0.525	0.0001065	-0.4	0.0042284	227	TRUE
cg11271605	STEAP4	-0.538	6.77e-05	-0.27	0.0653969	76	TRUE
cg08291098	STMN3	-0.525	0.0001358	-0.53	9.46e-05	459	FALSE
cg00075967	STRA6	-0.564	2.46e-05	-0.45	0.0010854	162	FALSE
cg11787522	STRA6	-0.567	2.18e-05	-0.49	0.0004125	83	FALSE
cg00931491	SULT1A2	-0.594	1.06e-05	-0.53	9.24e-05	103	FALSE
cg01705587	SV2A	-0.647	5e-07	-0.54	5.59e-05	66	TRUE
cg05719902	SVOPL	-0.549	4.37e-05	-0.56	2.43e-05	195	TRUE
cg04981492	SYDE1	-0.624	1.7e-06	-0.74	0	499	TRUE
cg07160163	SYK	-0.602	4.7e-06	-0.41	0.0033571	292	TRUE
cg10025443	SYK	-0.661	2e-07	-0.51	0.0002126	269	TRUE
cg16896647	SYK	-0.657	3e-07	-0.53	0.0001039	294	TRUE
cg23447996	SYK	-0.582	1.14e-05	-0.48	0.0004647	533	TRUE
cg21604615	SYTL1	-0.595	9.9e-06	-0.47	0.000621	97	FALSE
cg20935106	TAPBPL	-0.521	0.0001245	-0.58	1.25e-05	21	FALSE
cg24633648	TC2N	-0.515	0.0001555	-0.36	0.0105719	235	TRUE
cg24621354	TES	-0.614	4.5e-06	-0.46	0.0008131	199	TRUE
cg02643667	TFF1	-0.59	8.1e-06	-0.74	0	55	FALSE
cg00386408	TGFBI	-0.641	1.4e-06	-0.73	0	272	TRUE
cg21034676	TGFBI	-0.589	1.26e-05	-0.7	0	146	TRUE
cg07952391	THNSL2	-0.55	5.72e-05	-0.55	3.68e-05	256	TRUE
cg12508624	THY1	-0.522	0.0001208	-0.42	0.002978	100	TRUE
cg04807655	TIAM1	-0.505	0.0002125	-0.35	0.0136021	462	TRUE
cg14869028	TINAGL1	-0.664	2e-07	-0.56	3.23e-05	1	TRUE
cg22855405	TINAGL1	-0.712	0	-0.55	4.07e-05	123	TRUE
cg08124030	TM4SF1	-0.66	2e-07	-0.84	0	285	TRUE
cg11761535	TM4SF18	-0.561	2.79e-05	-0.69	0	388	FALSE
cg04947157	TMC6	-0.584	1.05e-05	-0.52	0.0001522	7	TRUE
cg04355435	TMEM125	-0.648	5e-07	-0.55	4.16e-05	117	FALSE
cg08261841	TMEM139	-0.692	1e-07	-0.74	0	400	FALSE
cg15652212	TMEM139	-0.679	2e-07	-0.8	0	287	FALSE
cg06456031	TMEM140	-0.583	1.63e-05	-0.48	0.0005047	26	FALSE
cg16983159	TMEM173	-0.698	1e-07	-0.75	0	149	FALSE
cg02672493	TMEM22	-0.568	2.92e-05	-0.56	3.25e-05	269	TRUE
cg03534410	TMEM40	-0.51	0.0001838	-0.54	6.31e-05	304	FALSE
cg25949363	TMEM92	-0.726	0	-0.62	2.4e-06	175	FALSE
cg02613803	TMPRSS2	-0.638	8e-07	-0.36	0.0100611	947	TRUE
cg25608949	TMPRSS3	-0.559	2.97e-05	-0.6	4.9e-06	155	TRUE
cg19062189	TMSB15A	-0.591	7.9e-06	-0.43	0.0022238	74	TRUE
cg05360220	TNFRSF14	-0.764	0	-0.77	0	232	FALSE
cg14886269	TNFRSF18	-0.587	9.2e-06	-0.44	0.0015048	162	TRUE
cg16555388	TNFSF10	-0.684	2e-07	-0.43	0.0023046	53	FALSE
cg24166628	TNNC1	-0.743	0	-0.75	0	12	FALSE
cg24070292	TPM2	-0.731	0	-0.75	0	245	TRUE
cg06051311	TRIM15	-0.622	1.8e-06	-0.56	3.44e-05	10	FALSE
cg12793610	TRIM2	-0.647	1e-06	-0.61	2.8e-06	19	FALSE
cg01274660	TRIP6	-0.626	2.7e-06	-0.87	0	580	FALSE
cg04975920	TSPAN1	-0.652	4e-07	-0.63	1.6e-06	12	FALSE
cg12610070	TSPAN15	-0.615	4.3e-06	-0.49	0.0003694	536	TRUE
cg00186701	TSPYL5	-0.559	4.12e-05	-0.58	1.33e-05	334	TRUE
cg15747595	TSPYL5	-0.737	0	-0.78	0	296	TRUE
cg21416022	TTC23	-0.555	4.75e-05	-0.62	2.3e-06	62	FALSE
cg03462055	TUBB2B	-0.554	4.89e-05	-0.47	0.0006877	315	TRUE
cg00240432	TWIST1	-0.702	0	-0.58	1.41e-05	1	TRUE
cg24446548	TWIST1	-0.644	6e-07	-0.59	9.7e-06	32	TRUE
cg26312150	TWIST1	-0.711	0	-0.66	3e-07	745	TRUE
cg09874127	UBA7	-0.774	0	-0.69	0	48	FALSE
cg16970828	UBA7	-0.743	0	-0.7	0	38	FALSE
cg09667582	UBE2Q2	-0.526	0.000129	-0.58	1.36e-05	641	TRUE
cg24715245	UCHL1	-0.723	0	-0.84	0	135	TRUE
cg05125838	UCN2	-0.506	0.0002058	-0.42	0.0027741	384	FALSE
cg02409282	ULBP1	-0.537	8.87e-05	-0.4	0.0047224	12	TRUE
cg15177359	UNC13D	-0.607	3.8e-06	-0.48	0.0004444	48	FALSE
cg22467534	UNC13D	-0.533	7.93e-05	-0.32	0.0274793	860	TRUE
cg11108890	VAMP5	-0.505	0.000218	-0.73	0	60	TRUE
cg25651505	VAMP5	-0.781	0	-0.81	0	492	TRUE
cg05656364	VAMP8	-0.621	3.4e-06	-0.89	0	15	FALSE
cg04525496	VCAN	-0.511	0.0002119	-0.38	0.0073382	57	TRUE
cg12874092	VIM	-0.661	2e-07	-0.56	3.31e-05	221	TRUE
cg05934874	VPS4B	-0.53	8.9e-05	-0.47	0.0006193	539	TRUE
cg07744166	WASF3	-0.527	0.0001272	-0.47	0.0005742	356	TRUE
cg27146152	XAF1	-0.677	3e-07	-0.45	0.0010899	208	TRUE
cg00901493	YBX2	-0.628	2.4e-06	-0.5	0.000224	499	TRUE
cg24323726	ZBED2	-0.553	3.84e-05	-0.56	2.86e-05	20	FALSE
cg04862249	ZFP3	-0.735	0	-0.68	1e-07	490	FALSE
cg03454353	ZFP37	-0.505	0.0002161	-0.52	0.0001451	368	TRUE
cg17749443	ZFP37	-0.716	0	-0.76	0	194	TRUE
cg05461841	ZG16B	-0.628	2.5e-06	-0.61	2.9e-06	289	FALSE
cg26259865	ZG16B	-0.612	5e-06	-0.72	0	126	FALSE
cg24623271	ZIC2	-0.518	0.0001711	-0.51	0.0001747	683	TRUE
cg26670626	ZKSCAN1	-0.535	9.76e-05	-0.4	0.0047411	25	TRUE
cg06346081	ZMYND12	-0.564	2.4e-05	-0.54	7.43e-05	343	TRUE
cg13877915	ZNF132	-0.513	0.0001651	-0.41	0.0037044	83	TRUE
cg16638540	ZNF135	-0.779	0	-0.82	0	144	TRUE
cg02959669	ZNF256	-0.649	5e-07	-0.67	1e-07	281	TRUE
cg20176532	ZNF256	-0.635	1e-06	-0.81	0	98	TRUE
cg16184943	ZNF280B	-0.513	0.0002043	-0.52	0.0001324	212	TRUE
cg09030119	ZNF285	-0.503	0.0002318	-0.46	0.000831	422	TRUE
cg20850981	ZNF323	-0.591	1.16e-05	-0.6	5.4e-06	131	FALSE
cg21750589	ZNF323	-0.533	0.0001047	-0.51	0.0001636	671	FALSE
cg10332700	ZNF415	-0.646	1.1e-06	-0.61	4.1e-06	68	TRUE
cg08210616	ZNF502	-0.556	3.35e-05	-0.55	4.18e-05	57	TRUE
cg21672276	ZNF502	-0.649	5e-07	-0.56	3.03e-05	66	TRUE
cg11177693	ZNF513	-0.596	6.1e-06	-0.58	1.28e-05	470	TRUE
cg23337289	ZNF513	-0.77	0	-0.84	0	354	TRUE
cg12406559	ZNF532	-0.666	4e-07	-0.6	6.2e-06	241	TRUE
cg06458239	ZNF549	-0.574	1.59e-05	-0.64	7e-07	120	TRUE
cg18244915	ZNF569	-0.508	0.0001952	-0.47	0.0005908	114	TRUE
cg14654875	ZNF597	-0.789	0	-0.84	0	507	TRUE
cg24333473	ZNF597	-0.795	0	-0.84	0	62	TRUE
cg12259537	ZNF606	-0.509	0.0001883	-0.49	0.0003359	20	TRUE
cg03289872	ZNF667	-0.652	4e-07	-0.79	0	359	TRUE
cg05508084	ZNF667	-0.685	1e-07	-0.85	0	345	TRUE
cg19246110	ZNF671	-0.647	1e-06	-0.62	2.1e-06	55	TRUE
cg23857226	ZNF671	-0.674	3e-07	-0.6	5.6e-06	91	TRUE
cg06022562	ZNF750	-0.675	1e-07	-0.73	0	18	TRUE
cg27285599	ZNF750	-0.716	0	-0.68	1e-07	124	TRUE
cg06243556	ZSCAN18	-0.54	6.2e-05	-0.67	1e-07	104	TRUE
cg18888520	ZSCAN18	-0.562	2.66e-05	-0.74	0	229	TRUE
NSCLC = non-small cell lung cancer; SRAMs = genes significantly repressed in association with DNA methylation; FDR = false discovery rate
