# Supplementary material for: Genes suppressed by DNA methylation in non-small cell lung cancer reveal the epigenetics of epithelial–mesenchymal transition
Source: BMC Genomics. 2014 Dec 8;15(1):1079. doi: 10.1186/1471-2164-15-1079 (PMC4298954; doi:10.1186/1471-2164-15-1079)
Supplement: Supplementary file 5 — Additional file 5: Table S2: Top 7 ranked gene lists in gene set enrichment analysis of the SRAM list of genes. (XLSX 15 KB) [file 12864_2014_6772_MOESM5_ESM.xlsx]

## Sheet: Table S2
Table S2. Top 7 ranked gene lists in gene set enrichment analysis of the SRAM list of genes
Rank 1	Rank 2	Rank 3	Rank 4	Rank 5	Rank 6	Rank 7
Wu - cell migration	Coldren - gefitinib resistance - Down	Landis - breast cancer progression - Up	Onder - CDH1 targets 2 - Down	Seitz-neoplastic transformation by 8P deletion - Up	Jaeger - metastasis - Down	Charafe - breast cancer basal vs mesenchymal - Up
ADAMTS1	ACPP	AIM1	ADAM8	ALDH1A3	AIM1	AIM1
AIM1	AIM1	ALDOC	AIM1	BCHE	AKR1B10	AKR1B10
AKR1C3	ALDH1A3	ATP6AP2	ALDH1A3	BMP4	BBOX1	ATP1A1
ARHGDIB	ANXA9	CD82	ANXA3	COL1A2	BCL11A	C1ORF116
AXL	ARHGDIB	CHMP2B	ARHGDIB	CX3CL1	BMP7	CBLC
C10ORF116	B3GNT3	CLDN3	ATP2B4	EFNB2	C1ORF106	CDH1
CAPG	C1ORF116	CMAS	B3GNT3	EVI2B	C1ORF116	EHF
CDH1	C1ORF172	DAP	BDKRB2	GPRC5A	CA12	ELF3
CLDN4	CDH1	DSG2	C10ORF10	HS3ST1	CDH1	ELMO3
COL4A1	CGN	EHF	C10ORF116	IFI44L	CLIC3	EPHA1
COL6A2	CLDN4	FAM134B	C1ORF106	IFIT3	COL17A1	ESRP1
CST6	CNKSR1	FXYD3	C1ORF116	IGFBP6	COL4A6	FGFBP1
CTSH	CST6	GOLPH3	C3	ISG20	COL7A1	FOSB
CXCL1	DAPP1	IRF6	CA12	LIPG	CST6	FXYD3
DCBLD2	DDR1	LCN2	CA9	MAGEA3	CSTA	GJB3
DYNLT3	EHF	LITAF	CADM1	MAGEA6	DSC2	IRF6
EFNB2	ELF3	SERP1	CAMK2B	MALL	DSC3	KNCK1
EHF	ELMO3	SOX4	CAMK2N1	MAPRE2	ECHDC2	KIAA0040
EPCAM	ENPP5	SPINT1	CBLC	NDP	EHF	LAD1
EPS8	EPHA1		CD82	NMU	ELMO3	LCN2
ESRP1	ERBB3		CDH1	NOV	EPHB6	LITAF
FABP5	EXPH5		CLDN4	OAS1	EPHX3	OVOL1
FGF2	FGFBP1		CLIP4	OAS2	EVPL	OVOL2
FKBP11	FOXA1		CNTN1	PRR16	EXPH5	PKP3
FXYD3	FXYD3		COL17A1	PTGER4	FERMT1	PPL
GALNT14	GCA		CORO1A	RARRES3	FGFBP1	PRRG4
GATA3	GPR87		CRCT1	SEMA3A	FXYD3	PRSS8
GJA1	GUK1		CREG1	SLIT2	FZD10	PTPN6
GJB3	HS3ST1		CST6	SPOCK1	GATA3	RAB25
GLIPR1	IRF6		CSTA	TMEM70	GJA1	RBL2
GNG11	KRT19		CTSH	ZC3HAV1	GNA15	RNF39
GPR87	LAD1		CXCL1		GPR87	RNF43
GRAMD3	LAMC2		CYP4F11		GSTT1	RTKN
GSTM3	MAPK13		D4S234E		HOPX	S100A14
IGFBP6	MARVELD3		DAPP1		IRF6	S100P
JUP	MST1R		DDR1		IRX4	SCNN1A
KCNK1	MYO6		DHRS1		JUP	SERPINB5
KRT17	OVOL1		DSC2		KRT17	SH2D3A
KRT19	OVOL2		DSC3		KRT19	SLPI
KRT7	PIK3IP1		DSG2		KRT23	SPINT1
KYNU	PPL		EHF		LAD1	SPINT2
LAD1	PRSS22		ELMO3		LAMA3	STEAP4
LAMA3	PRSS8		EPCAM		LAMB3	SYTL1
LIMCH1	PVRL4		EPHA1		LAMC2	TCN2
LPAR1	RAB25		ERBB3		LYPD3	TMEM87A
MAGEA3	RAB38		EREG		MAPK13	WDR61
MAGEA6	RBM47		ESRP1		MCOLN3
MAPK13	RNF141		EXPH5		MID2
MSN	S100A14		F3		MST1R
MT1E	S100A16		FERMT1		MYO6
MT1F	SCAMP2		FGFBP1		NAP1L2
MT1G	SCEL		FXYD3		NEBL
NEDD9	SERPINB5		FZD3		NET1
NMU	SH3BGRL2		FZD5		NFIB
NNMT	SLC1A1		G0S2		NMU
PKP3	SLC44A3		GALNT14		NRCAM
PLAC8	SMAGP		GJB3		PKP3
PLIN2	SMPDL3B		GNA15		PPL
PPL	SPINK2		GPR125		PRSS8
PTGER4	SPINT1		GPR87		QPCT
PTGS2	SRPX2		GPRC5A		RAB25
RAB25	STAP2		HDAC9		S100A14
RAC2	SYTL1		HS3ST1		S100P
RGS20	TC2N		ICAM1		SCEL
S100A14	TMC4		IRF6		SCNN1A
S100A2	TMEM125		IRX4		SERPINB5
S100A4	TMEM40		ISG20		SFN
S100A6	TSPAN1		ITGA2		SLPI
S100P	UNC13D		JUP		SOX15
SCNN1A	VAMP8		KCNG1		SPINT2
SERPINB5	ZNF649		KCNK1		STAP2
SERPINE1			KIAA0040		THBD
SFN			KRT17		TM4SF1
SLPI			KRT8		TXNIP
SOX9			LAD1		WNT5A
SPINT1			LAMA3		ZBED2
SRGN			LAMB3		ZNF750
TGFBI			LAMC2
TGM2			LCN2
TM4SF1			LY75
TPM2			LYN
TSPAN13			LYPD3
TXNIP			MALL
VCAN			MAPK13
VIM			MBP
WNT5A			MCOLN3
			MMP1
			MST1R
			NFE2L3
			NMU
			NRCAM
			OVOL2
			PELI1
			PKP3
			PLAU
			POPDC3
			PPL
			PRKCH
			PRKCZ
			PRRG4
			PRSS8
			PSTPIP2
			PTGS2
			PTPRE
			QPCT
			RAB25
			RAB38
			RBM47
			S100A14
			S100A2
			S100P
			SCEL
			SCNN1A
			SEMA3A
			SEMA3C
			SERPINA1
			SERPINB1
			SFN
			SH2D3A
			SLC12A8
			SLC1A3
			SLC20A2
			SLC2A3
			SLC6A15
			SLC6A8
			SLPI
			SMPDL3B
			SNCA
			SNX10
			SOX15
			SOX9
			SPAG1
			SPINT1
			SPINT2
			ST6GALNAC2
			STAP2
			SYK
			TFCP2L1
			THBD
			TINAGL1
			TMEM22
			TMEM40
			TNFSF10
			TREM2
			TSPAN1
			TSPAN13
			XDH
			ZBED2
			ZHX2
SRAMs = genes significantly repressed in association with DNA methylation
