# Supplementary material for: Genes suppressed by DNA methylation in non-small cell lung cancer reveal the epigenetics of epithelial–mesenchymal transition
Source: BMC Genomics. 2014 Dec 8;15(1):1079. doi: 10.1186/1471-2164-15-1079 (PMC4298954; doi:10.1186/1471-2164-15-1079)
Supplement: Supplementary file 6 — Additional file 6: Table S3: List of 135 probes corresponding to 111 unique SRAMs that discriminate E and E cells. (XLSX 18 KB) [file 12864_2014_6772_MOESM6_ESM.xlsx]

## Sheet: Table S3
Table S3. List of 135 probes corresponding to 111 unique SRAMs that discriminate E and M cells.
Probe ID	Symbol	Distance to transcription start site	CPG island gene	Statistic	P value
cg15958424	ACPP	192	FALSE	343	0.00173556
cg21201572	AGR2	2	FALSE	348	0.00213549
cg26374101	ARRDC1	717	TRUE	264	3.61e-05
cg14892768	AXL	509	FALSE	972	1.59e-05
cg03316864	B3GNT3	360	TRUE	325	0.000794444
cg07537523	BCAT1	79	TRUE	869	0.00261681
cg04245402	C19orf21	95	TRUE	309	0.000378172
cg01119135	C1orf116	567	FALSE	260	2.87e-05
cg15485859	C1orf116	355	FALSE	196	4.34e-07
cg19125999	C1orf172	385	FALSE	208	1.03e-06
cg21921474	C1orf172	284	TRUE	88	1.43e-11
cg02537838	C20orf151	6	TRUE	189	2.57e-07
cg04972979	C20orf54	17	FALSE	317	0.000551286
cg03292149	CBLC	1383	FALSE	131	1.69e-09
cg22780475	CBLC	378	TRUE	262	3.22e-05
cg14766682	CCDC120	142	FALSE	127	1.13e-09
cg05436231	CD164L2	4	TRUE	280	8.72e-05
cg11667754	CDH1	214	TRUE	102	7.69e-11
cg17655614	CDH1	251	TRUE	80	5.12e-12
cg23989635	CDH1	8	TRUE	273	5.96e-05
cg17733331	CDH3	222	TRUE	150	1.01e-08
cg00191052	CHST7	422	FALSE	872	0.0023175
cg15544036	CLDN4	371	TRUE	194	3.74e-07
cg13553204	CNKSR1	545	FALSE	181	1.38e-07
cg00850538	CRIM1	1359	TRUE	920	0.000269314
cg15887846	CST6	270	TRUE	299	0.000232194
cg22524514	CST6	214	TRUE	344	0.00180965
cg10731149	CYBRD1	297	TRUE	990	5.21e-06
cg21614638	DAPP1	169	FALSE	264	3.61e-05
cg03270204	DDR1	223	FALSE	74	2.28e-12
cg07294541	DEF6	40	TRUE	350	0.0023175
cg14960043	DEF6	29	TRUE	316	0.00052625
cg10541755	EIF5A2	554	TRUE	873	0.00222482
cg12970084	ELF3	7	FALSE	262	3.22e-05
cg19514469	ELMO3	20	TRUE	158	2.06e-08
cg25341653	ELMO3	135	TRUE	150	1.01e-08
cg01795122	EMP3	217	TRUE	945	7.42e-05
cg07059875	EPCAM	394	TRUE	354	0.00272405
cg16076328	EPCAM	651	TRUE	289	0.00013987
cg18997129	EPHA1	135	TRUE	101	6.86e-11
cg18565355	ESRP1	452	TRUE	120	5.53e-10
cg24697031	EVPL	337	FALSE	229	4.29e-06
cg24833277	FAM83A	391	TRUE	345	0.00188659
cg08820801	FBXO17	559	TRUE	915	0.000343536
cg09539538	FERMT1	24	FALSE	258	2.56e-05
cg01656853	FUT2	66	FALSE	227	3.77e-06
cg09001777	FUT3	22	FALSE	213	1.47e-06
cg00480115	FXYD3	78	FALSE	308	0.000360472
cg23877385	GCNT3	136	FALSE	341	0.00159555
cg17483510	GNB4	694	TRUE	914	0.000360472
cg03684977	GRB7	384	FALSE	166	4.07e-08
cg19111262	IGSF9	740	FALSE	239	8.12e-06
cg08463485	ILDR1	103	TRUE	250	1.59e-05
cg10074409	IRF6	102	TRUE	244	1.11e-05
cg11462865	KRT19	510	TRUE	277	7.42e-05
cg09522147	KRT7	388	TRUE	351	0.00241365
cg01835489	KRT8	450	FALSE	283	0.000102224
cg20324165	KRT8	285	FALSE	345	0.00188659
cg11618577	KRTCAP3	280	TRUE	158	2.06e-08
cg19713196	LAD1	279	TRUE	138	3.33e-09
cg25947945	LAD1	277	TRUE	145	6.41e-09
cg14289461	LAMA4	127	FALSE	941	9.19e-05
cg01580568	LAMB3	36	FALSE	226	3.53e-06
cg23696949	LAMC2	245	FALSE	170	5.69e-08
cg19853760	LGALS1	34	FALSE	945	7.42e-05
cg07753583	LRRC61	399	TRUE	341	0.00159555
cg08263647	LXN	287	FALSE	298	0.00022091
cg05859264	MAPK13	570	FALSE	203	7.24e-07
cg24155668	MAPK13	136	TRUE	228	4.02e-06
cg24820809	MB	149	FALSE	346	0.00196648
cg09778422	MSN	393	FALSE	879	0.00173556
cg03332271	MST1R	81	TRUE	295	0.000190025
cg08687163	MST1R	217	TRUE	227	3.77e-06
cg24512973	MUC1	916	TRUE	344	0.00180965
cg03681481	OVOL1	889	TRUE	301	0.000256373
cg13496736	OVOL1	326	TRUE	193	3.47e-07
cg20909686	OVOL1	487	TRUE	259	2.71e-05
cg08917718	PCBP4	700	TRUE	885	0.00134579
cg25268678	PLEKHG6	418	TRUE	238	7.63e-06
cg05874450	POPDC3	624	TRUE	888	0.00118238
cg16213655	PPL	396	TRUE	224	3.09e-06
cg26806924	PROCR	243	FALSE	894	0.000908461
cg20775254	PROM2	504	FALSE	150	1.01e-08
cg18988110	PRR15L	233	FALSE	159	2.24e-08
cg19005368	PRRG4	461	TRUE	224	3.09e-06
cg18345369	PRSS22	312	TRUE	187	2.2e-07
cg12391048	PRSS27	216	TRUE	227	3.77e-06
cg13439730	PRSS8	152	TRUE	129	1.38e-09
cg26672426	PTGES	762	TRUE	342	0.00166422
cg04956511	PTPN6	268	TRUE	288	0.000132815
cg00756887	PVRL4	312	FALSE	276	7.03e-05
cg22585988	PVRL4	15	FALSE	93	2.66e-11
cg09243900	RAB25	138	FALSE	128	1.25e-09
cg19580810	RAB25	200	FALSE	153	1.32e-08
cg00689340	RTKN	388	TRUE	247	1.33e-05
cg25433648	S100A14	8	FALSE	136	2.75e-09
cg23851011	S100A16	401	FALSE	336	0.00128918
cg07426848	S100A3	22	FALSE	893	0.000949662
cg02883621	S100P	643	FALSE	327	0.000868896
cg18738906	SCNN1A	976	TRUE	217	1.93e-06
cg16173067	SDCBP2	104	FALSE	138	3.33e-09
cg15983538	SEMA4A	23	FALSE	289	0.00013987
cg15422147	SERPINB5	120	FALSE	284	0.000107762
cg20837735	SERPINB5	42	TRUE	309	0.000378172
cg02273392	SERPINE1	38	FALSE	874	0.00213549
cg20972214	SLC2A3	53	FALSE	954	4.52e-05
cg04868764	SPINT1	773	TRUE	102	7.69e-11
cg26531804	SPINT1	399	TRUE	114	2.93e-10
cg13301014	SPINT2	434	TRUE	197	4.68e-07
cg10089145	ST14	380	TRUE	199	5.42e-07
cg05517572	STAP2	78	FALSE	250	1.59e-05
cg00564163	STEAP4	227	TRUE	353	0.00261681
cg11271605	STEAP4	76	TRUE	308	0.000360472
cg00931491	SULT1A2	103	FALSE	326	0.000830909
cg05719902	SVOPL	195	TRUE	230	4.58e-06
cg04981492	SYDE1	499	TRUE	1043	1.18e-07
cg10025443	SYK	269	TRUE	270	5.05e-05
cg16896647	SYK	294	TRUE	325	0.000794444
cg21604615	SYTL1	97	FALSE	247	1.33e-05
cg14869028	TINAGL1	1	TRUE	310	0.000396669
cg22855405	TINAGL1	123	TRUE	333	0.00113206
cg04947157	TMC6	7	TRUE	185	1.89e-07
cg04355435	TMEM125	117	FALSE	219	2.21e-06
cg14886269	TNFRSF18	162	TRUE	308	0.000360472
cg24070292	TPM2	245	TRUE	886	0.00128918
cg04975920	TSPAN1	12	FALSE	264	3.61e-05
cg12610070	TSPAN15	536	TRUE	206	8.98e-07
cg21416022	TTC23	62	FALSE	915	0.000343536
cg15177359	UNC13D	48	FALSE	274	6.3e-05
cg22467534	UNC13D	860	TRUE	268	4.52e-05
cg05656364	VAMP8	15	FALSE	193	3.47e-07
cg04525496	VCAN	57	TRUE	873	0.00222482
cg12874092	VIM	221	TRUE	946	7.03e-05
cg06022562	ZNF750	18	TRUE	338	0.00140466
cg27285599	ZNF750	124	TRUE	245	1.18e-05
SRAMs = genes significantly repressed in association with DNA methylation;
E = epithelial; M = mesenchymal
