# Supplementary material for: Genes suppressed by DNA methylation in non-small cell lung cancer reveal the epigenetics of epithelial–mesenchymal transition
Source: BMC Genomics. 2014 Dec 8;15(1):1079. doi: 10.1186/1471-2164-15-1079 (PMC4298954; doi:10.1186/1471-2164-15-1079)
Supplement: Supplementary file 15 — Additional file 15: Table S8: Characteristics of the 73 cell lines used in the study: the ATCC alias, histologic origin, and EGFR mutation status. (XLSX 12 KB) [file 12864_2014_6772_MOESM15_ESM.xlsx]

## Sheet: Table S7
Table S7. Characteristics of the 73 cell lines used in the study: the ATCC alias, histologic origin, and EGFR mutation status.
Cell line	ATCC Alias	Subtype	EGFR Status
H322		Adenocarcinoma	WT
A549	CCL-185	Adenocarcinoma	WT
CALU1	HTB-54	Muco-epidermoid carcinoma	WT
CALU3	HTB-55	Adenocarcinoma	WT
EKVX		Adenocarcinoma	WT
H1155	CRL-5818	Large cell neuroendocrine	WT
HCC1195		Adenocarcinoma (mixed)	WT
H1299	CRL-5803	Large cell neuroendocrine	WT
H1355	CRL-5865	Adenocarcinoma	WT
HCC1359		Large cell	WT
H1373	CRL-5866	Adenocarcinoma	WT
H1395	CRL-5868	Adenocarcinoma	WT
H1437	CRL-5872	Adenocarcinoma	WT
H1563	CRL-5875	Adenocarcinoma	WT
H1568	CRL-5876	Adenocarcinoma	WT
H157		Squamous	WT
H1648	CRL-5882	Adenocarcinoma	WT
H1650	CRL-5883	Adenocarcinoma	delE746-A750
H1651	CRL-5884	Adenocarcinoma	WT
H1666	CRL-5885	Adenocarcinoma	WT
H1693	CRL-5887	Adenocarcinoma	WT
H1703	CRL-5889	Adenosquamous	WT
H1734	CRL-5891	Adenocarcinoma	WT
H1781	CRL-5894	Adenocarcinoma	WT
H1792	CRL-5895	Adenocarcinoma	WT
H1793	CRL-5896	Adenocarcinoma	WT
H1819	CRL-5897	Adenocarcinoma	WT
H1865	Unknown		Unknown
H1869	CRL-5900	Squamous	WT
H1944	CRL-5907	Adenocarcinoma	WT
H1975	CRL-5908	Adenocarcinoma	T790M, L858R
H1993	CRL-5909	Adenocarcinoma	WT
H2009	CRL-5911	Adenocarcinoma	WT
H2023	CRL-5912	Adenocarcinoma	WT
H2052	CRL-5915	Mesothelioma	WT
H2073	CRL-5918	Adenocarcinoma	WT
H2085	CRL-5921	Adenocarcinoma	Unknown
H2087	CRL-5922	Adenocarcinoma	WT
H2122	CRL-5985	Adenocarcinoma	WT
H2126	CCL-256	Adenocarcinoma	WT
H2170	CRL-5928	Squamous	WT
H2172	CRL-5930	NSCLC	Unknown
H2228	CRL-5935	Adenocarcinoma	WT
H226	CRL-5826	Squamous mesothelioma	WT
H2279		Adenocarcinoma	delK745-L747
H23	CRL-5800	Adenocarcinoma	WT
H2347	CRL-5942	Adenocarcinoma	WT
H2444			Unknown
H2882		NSCLC	WT
H2887		NSCLC	WT
H2935	CRL-2869	Adenocarcinoma	delE746-S752
H3122		NSCLC	WT
H3255		Adenocarcinoma	L858R
H358	CRL-5807	Adenocarcinoma	WT
H441	HTB-174	Adenocarcinoma	WT
H460	HTB-177	Large cell	WT
H520
H522	CRL-5810	Adenocarcioma	WT
H661	HTB-183	Large cell	WT
H838	CRL-5844	Adenocarcinoma	WT
HCC15		Squamous	WT
HCC193		Adenocarcinoma	WT
HCC366		Adenocarcinoma	WT
HCC4006	CRL-2871	Adenocarcinoma	delL747-A750
HCC4011		Adenocarcinoma	L858R
HCC4017		Large cell	WT
HCC44		Adenocarcinoma	WT
HCC461		Adenocarcinoma	WT
HCC515		Adenocarcinoma	WT
HCC78		Adenocarcinoma	WT
HCC827	CLR-2868	Adenocarcinoma (BAC features)	delE746-A750
HCC95		Squamous	WT
HOP92		Large cell	WT
EGFR = epidermal growth factor receptor; WT = wild-type mutation; NSCLC = non-small cell lung cancer
