# Supplementary material for: Genes suppressed by DNA methylation in non-small cell lung cancer reveal the epigenetics of epithelial–mesenchymal transition
Source: BMC Genomics. 2014 Dec 8;15(1):1079. doi: 10.1186/1471-2164-15-1079 (PMC4298954; doi:10.1186/1471-2164-15-1079)
Supplement: Supplementary file 16 — Additional file 16: Table S9: Primer sets used for validation of gene expression by quantitative RT-PCR (QPCR) and pyrosequencing (PSQ). (XLSX 30 KB) [file 12864_2014_6772_MOESM16_ESM.xlsx]

## Sheet: Table S8
Table S8. Primer sets used for validation of gene expression by quantitative RT-PCR (QPCR) and pyrosequencing (PSQ).
AXL-PSQ
Primer	Sequence	bp	Temp. ⁰C	%GC
AXL-148-135F1	AGTTGGGAGTTTAATAATTTTTGAGGAAAG	30	71.7	30
AXL-148R1	CATCACTCACCCCTAAAAACCATACA	26	72.9	42.3
AXL-135S1	GAGGAAAGTTTGGTATTTAT	20	49.6	30
AXL-135R4	CCCAAAAAACCCCCATCA	18	70.4	50
AXL-135R4U	GGGACACCGCTGATCGTTTACCCAAAAAACCCCCATCA
Seq analyzed	GGYGTGGYGGTGTTTTAG
RAB25-PSQ
Primer	Sequence	bp	Temp. ⁰C	%GC
RAB25-160-F3	TTAGGTGGGTGGAGAGATGATGA	23	71.9	47.8
RAB25-160-120-R2	CAATACACACTCAACCCTCAATAAACTATC	30	71	36.7
RAB25-120-S1	TTTGTTTTTAGTTTGGGTT	19	51.8	26.3
RAB25-120-F5	AGGTTGGGTGTTTGTTTTTAGTTTG	25	70.3	36
RAB25-160-120-R2U	GGGACACCGCTGATCGTTTACAATACACACTCAACCCTCAATAAACTATC
Seq analyzed	TTYGTAAGYGGGAGAAGTAGTTTTAGYGGGGGGGAAGYGAAAAAGGTTYGTAAGYGGGAGAAGTAGTTTTAGCCCGCAAGCGGGAGAAGCAGCTCCAG
HOXB4-PSQ
Primer	Sequence	bp	Temp. ⁰C	%GC
HoxB4-160F8	GGAAGGGAAGAAGGGGAAAT	20	69.4	50
HoxB4-160-124R1	ATTTCCCAAAACCCTCCTACTTACTA	26	69.4	38.5
HoxB4-124F1	AGTGGGGTT AGGGTGAGTAGATT	23	68.1	47.8
HoxB4-124S1	GGGTGAGTAGATTTTTTT	18	48.2	33.3
HoxB4-124R1U	GGGACACCGCTGATCGTTTAATTTCCCAAAACCCTCCTACTTACTA
Seq analyzed	ATTYGGGAATYGTAGGYGGGGYGGTTATTGATCCGGGAATCGCAGGCGGGGCGGCCATTG
MSTR1-PSQ
Primer	Sequence	bp	Temp. ⁰C	%GC
MST1R-88F1	TTGGAGGTTTGGTTTTTGTATTTT	24	68.8	29.2
MST1R-142-88R1	TCCAAACCACACCATACACATC	22	69.5	45.5
MST1R-88S1	TTTGGTTTTTGTATTTTTAT	20	48.9	15
MST1R-142F7	GAGAGGAAGGTTTGGTTTAGTTTAGG
MST1R-142-88R1U	GGGACACCGCTGATCGTTTATCCAAACCACACCATACACATC
Seq analyzed	TTGGYGTTTTGGYGTTTTTTTTTTAGYGGTTT
LAD1-PSQ
Primer	Sequence	bp	Temp. ⁰C	%GC
LAD1-87F4	GGGATGTGGGAGTTTTAGATAAAGT	25	68.7	40
LAD1-98-87R2	CCCACCATCCACCCAATAC	19	69.8	57.9
LAD1-87S1	GTATTGATTGTAGTTTAGG	19	43.6	31.6
LAD1-98F1	GAATGGTTTTTGGGATGTGG	20	68.9	45
LAD1-98-87R2U	GGGACACCGCTGATCGTTTACCCACCATCCACCCAATAC
Seq analyzed	TYGgTTYGgTYGYGaggTYGTaagTaTt
PRSS8-PSQ
Primer	Sequence	bp	Temp. ⁰C	%GC
PRSS8-230F7	GTTGGTTTAGAGGGAAGGATTTTAGAAT	28	70.9	35.7
PRSS8-230-200R2	ACTAACCAAACCCAACCAATAAAC	24	68.2	37.5
PRSS8-200S1	AAGGTTGGTTTTTAAGGTA	19	50.9	31.6
PRSS8-200F2	GGGTTGGAAAGGGGTAGTAAGTG	23	70.8	52.2
PRSSS-230-200-R2 U	GGGACACCGCTGATCGTTTAACTAACCAAACCCAACCAATAAAC
Seq analyzed	GGGAGYGGTYGTAAYGGGAGAYGTTTGGAGTAT
CBLC-PSQ
Primer	Sequence	bp	Temp. ⁰C	%GC
CBLC-154-106F1	AAGGGGTTATAGTTAGAGTTATGGGAGTT	29	69.8	37.9
CBLC-154R2	CCCCCCCCTTTAAAAACACT	20	70.1	50
CBLC-106S1	GTTAGAGTTATGGGAGT	17	42.5	41.2
CBLC-106R1	TAAAACCCCCCCTCTCCTTTCA	22	73.8	50
CBLC-106R1U	GGGACACCGCTGATCGTTTATAAAACCCCCCCTCTCCTTTCA
Seq analyzed	TtYGYGtgtgTYGggaaggaTYGgtgYGgT
SCCN1A-PSQ
Primer	Sequence	bp	Temp. ⁰C	%GC
SCNN1A-172F1	TAGGGATTGAGGGTGTAGATGG	22	69.1	50
SCNN1A-201-172R1	CCATAAAAACCACCTTCTAAACAATAC	27	68.2	33.3
SCNN1A-172S1	GGGGTAGTTGAAGTATTTT	19	50.2	36.8
SCNN1A-201F6	GGGAAGGGGTAGAGGGATTAA	21	69.3	52.4
SCNN1A-201-172R1U	GGGACACCGCTGATCGTTTACCATAAAAACCACCTTCTAAACAATAC
Seq analyzed	TYGAAAAGTAGGTYGAATTGTTAGTA
Biotinylated universal primer	GGGACACCGCTGATCGTTTA
QPCR Primer Sets	Right Primer Sequence	bp	Temp. ⁰C	%GC
AXL	CGCAGGAGAAAGAGGATGTC	20	60	55
RAB25	GCGTGAATCGGGAGAGTAGA	20	60.4	55
HOXB4	CTTCTCCAGCTCCAAGACCT	20	58.6	55
MST1R	GTGACTTGATGGCACA TTGG	20	60	50
LAD1	AGCTCAGGTTGCGGTGC	17	61.2	64
PRSS8	CACTGCTGCCACCTGTGAT	19	60.9	58
CBLC	GGGAGTTCCCCTTTAGGAGT	20	58.5	55
SCCN1A	CAGCCTCAACATCAACCTCA	20	58.5	50
GAPDH	GTGTTCCTACCCCCAATGTGT	21	61.2	52
QPCR Primer Sets	Left Primer Sequence	bp	Temp. ⁰C	%GC
AXL	ACCTACTCTGGCTCCAGGATG	21	60.65	57
RAB25	AAGATGGGGAATGGAACTGA	20	59.34	45
HOXB4	CTGGATGCGCAAAGTTCAC	19	60.41	52
MST1R	GTCACCCACAGTGACCGAGT	20	61.07	60
LAD1	TGTCAGCAGGAAGGACTGG	19	59.96	58
PRSS8	ATCTTGGATTACTCCGGTCG	20	59.01	50
CBLC	CCTTTCGGCTCCTCCATT	18	60.15	55
SCCN1A	AGCTCCTCCAGCTCCTCTTT	20	60.5	55
GAPDH	ATTGTCATACCAGGAAATGAGCTT	24	60.3	38
RT-PCR = real-time polymerase chain reaction; bp = basepairs; Temp. = temperature; %GC = percentage guanine-cytosine content
